# Supplementary material for: Pre-adsorption of serum albumin on biomaterial surfaces modulates bacteria-surface interactions and alters bacterial physiological responses
Source: Mater Today Bio. 2025 Aug 30;35:102254. doi: 10.1016/j.mtbio.2025.102254 (PMC12859551; doi:10.1016/j.mtbio.2025.102254)
Supplement: Multimedia component 2 [file mmc2.xlsx]

## Sheet: Table S1
Table S1: Proteins differentially expressed in P. aeruginosa PAO1 biofilms formed on serum albumin preadsorbed surfaces
Accession	P-value	Fold change	Gene name	Product name	PseudoCAP function class	KEGG Pathway Name	Localization	Peptides	Confidence score	Expression in BSA-preadsorped surface	P-value ≤ 0.05	Fold change ≥ 1.2	­Log10 p-value	Log2 fold change
PA0755	0.000227484	9.05817	opdH	cis-aconitate porin OpdH	Transport of small molecules	Transport of small molecules	Outer Membrane;Outer Membrane	2	87.04	Up-regulated	P-value ≤ 0.05	Fold change ≥ 1.2	3.64305	3.17922
PA3865.1	0.0870108	1.26568		pyocin S4 immunity protein	Adaptation, protection	Adaptation, protection	Unknown	2	77.74	Down-regulated		Fold change ≥ 1.2	1.06043	-0.339914
PA2826	0.0545066	1.26427		probable glutathione peroxidase	Adaptation, protection	Adaptation, protection	Cytoplasmic	3	158.93	Down-regulated		Fold change ≥ 1.2	1.26355	-0.33831
PA3327	0.562253	1.07053		probable non-ribosomal peptide synthetase	Adaptation, protection	Adaptation, protection	Cytoplasmic;Cytoplasmic	37	1996.85	Up-regulated			0.250068	0.0983265
PA4129	0.54846	1.04129		hypothetical protein	Adaptation, protection	Adaptation, protection	Unknown	7	368.2	Down-regulated			0.260855	-0.0583782
PA3734	0.0039749	6.73039		hypothetical protein	Hypothetical, unclassified, unknown	Hypothetical, unclassified, unknown	Cytoplasmic Membrane	3	160.42	Down-regulated	P-value ≤ 0.05	Fold change ≥ 1.2	2.40067	-2.75069
PA1863	2.62702e-05	5.89543	modA	molybdate-binding periplasmic protein precursor ModA	Biofilm formation	Biofilm formation	Periplasmic;Periplasmic	12	746.73	Down-regulated	P-value ≤ 0.05	Fold change ≥ 1.2	4.58054	-2.5596
PA4130	0.0685219	1.16649		probable sulfite or nitrite reductase	Adaptation, protection	Adaptation, protection	Cytoplasmic	12	815.02	Up-regulated			1.16417	0.222175
PA4520	0.163383	1.26625		probable chemotaxis transducer	Adaptation, protection	Adaptation, protection	Cytoplasmic Membrane	2	85.45	Down-regulated		Fold change ≥ 1.2	0.786794	-0.340564
PA4633	0.182448	1.24982		probable chemotaxis transducer	Adaptation, protection	Adaptation, protection	Cytoplasmic Membrane	7	407.74	Down-regulated		Fold change ≥ 1.2	0.73886	-0.321716
PA2652	0.155734	1.18164		methyl-accepting chemotaxis protein	Adaptation, protection	Adaptation, protection	Cytoplasmic Membrane	6	503.15	Down-regulated			0.807618	-0.240789
PA4290	0.548229	1.10979		probable chemotaxis transducer	Adaptation, protection	Adaptation, protection	Cytoplasmic Membrane	4	231.99	Up-regulated			0.261038	0.150289
PA1464	0.158544	1.09261		probable purine-binding chemotaxis protein	Adaptation, protection	Adaptation, protection	Cytoplasmic;Cytoplasmic	9	802.3	Down-regulated			0.79985	-0.127781
PA3349	0.311437	1.08438		probable chemotaxis protein	Adaptation, protection	Adaptation, protection	Cytoplasmic;Cytoplasmic	13	1069.9	Down-regulated			0.50663	-0.116876
PA4133	0.198693	1.30135		cytochrome c oxidase subunit (cbb3-type)	Adaptation, protection	Adaptation, protection	Cytoplasmic Membrane	2	115.89	Up-regulated		Fold change ≥ 1.2	0.701817	0.380004
PA4131	0.240086	2.04326		probable iron-sulfur protein	Adaptation, protection	Adaptation, protection	Cytoplasmic Membrane	2	45.49	Down-regulated		Fold change ≥ 1.2	0.619634	-1.03087
PA2411	0.122314	1.60021		probable thioesterase	Adaptation, protection	Adaptation, protection	Cytoplasmic	2	103.96	Down-regulated		Fold change ≥ 1.2	0.912525	-0.678264
PA3690	0.020054	4.44686		probable metal-transporting P-type ATPase	Transport of small molecules	Transport of small molecules	Cytoplasmic Membrane	3	102.51	Down-regulated	P-value ≤ 0.05	Fold change ≥ 1.2	1.6978	-2.15279
PA0852	8.11177e-06	2.91838	cbpD	chitin-binding protein CbpD precursor	Biofilm formation	Biofilm formation	Extracellular;Extracellular	15	1220.16	Down-regulated	P-value ≤ 0.05	Fold change ≥ 1.2	5.09088	-1.54517
PA2371	0.0097624	2.63895	clpV3	ClpV3	Biofilm formation	Biofilm formation	Cytoplasmic	2	89.3	Down-regulated	P-value ≤ 0.05	Fold change ≥ 1.2	2.01044	-1.39996
PA4676	0.166837	1.07502		probable carbonic anhydrase	Adaptation, protection	Adaptation, protection	Cytoplasmic	8	445.59	Down-regulated			0.777709	-0.104365
PA0456	0.719014	1.02992		probable cold-shock protein	Adaptation, protection	Adaptation, protection	Cytoplasmic;Cytoplasmic	3	136.25	Down-regulated			0.143263	-0.0425287
PA1159	0.95754	1.02033		probable cold-shock protein	Adaptation, protection	Adaptation, protection	Cytoplasmic;Cytoplasmic	5	306.14	Up-regulated			0.0188431	0.0290403
PA3818	0.744484	1.01816		extragenic suppressor protein SuhB	Adaptation, protection	Adaptation, protection	Cytoplasmic	12	516.5	Down-regulated			0.128144	-0.0259592
PA4671	0.980346	1.00759		probable ribosomal protein L25	Adaptation, protection	Adaptation, protection	Cytoplasmic;Outer Membrane Vesicle	17	2047.33	Up-regulated			0.00862068	0.0109037
PA0950	0.0625019	1.22829		probable arsenate reductase	Adaptation, protection	Adaptation, protection	Cytoplasmic;Cytoplasmic	4	331.81	Down-regulated		Fold change ≥ 1.2	1.20411	-0.296656
PA0179	0.0236525	1.70483		probable two-component response regulator	Motility, Chemotaxis and Attachment	Motility, Chemotaxis and Attachment	Cytoplasmic;Cytoplasmic	2	112.29	Down-regulated	P-value ≤ 0.05	Fold change ≥ 1.2	1.62612	-0.769632
PA5359	0.0116704	2.40655		hypothetical protein	Hypothetical, unclassified, unknown	Hypothetical, unclassified, unknown	Periplasmic	2	93.32	Down-regulated	P-value ≤ 0.05	Fold change ≥ 1.2	1.93292	-1.26697
PA2939	0.012845	2.36027	paaP	probable aminopeptidase, quorum-sensing-regulated enzyme	Biofilm formation	Biofilm formation	Extracellular;Extracellular	10	540.52	Down-regulated	P-value ≤ 0.05	Fold change ≥ 1.2	1.89127	-1.23895
PA1894	4.77224e-06	2.20285		hypothetical protein	Hypothetical, unclassified, unknown	Hypothetical, unclassified, unknown	Unknown	4	386.01	Up-regulated	P-value ≤ 0.05	Fold change ≥ 1.2	5.32128	1.13937
PA5061	0.00935444	2.15887		conserved hypothetical protein	Hypothetical, unclassified, unknown	Hypothetical, unclassified, unknown	Cytoplasmic	2	152.21	Down-regulated	P-value ≤ 0.05	Fold change ≥ 1.2	2.02898	-1.11028
PA3096	0.00147424	2.14059	xcpY	general secretion pathway protein L	Bacterial secretion system	Bacterial secretion system	Cytoplasmic Membrane;Cytoplasmic Membrane	3	136.18	Up-regulated	P-value ≤ 0.05	Fold change ≥ 1.2	2.83143	1.09801
PA2190	0.003207	2.08276		conserved hypothetical protein	Hypothetical, unclassified, unknown	Hypothetical, unclassified, unknown	Unknown	4	266.93	Down-regulated	P-value ≤ 0.05	Fold change ≥ 1.2	2.4939	-1.0585
PA5410	0.00302957	2.06376	gbcA	GbcA	Amino acid biosynthesis and metabolism	Amino acid biosynthesis and metabolism	Cytoplasmic	13	591.25	Up-regulated	P-value ≤ 0.05	Fold change ≥ 1.2	2.51862	1.04528
PA3822	0.143433	1.30264		conserved hypothetical protein	Bacterial secretion system	Bacterial secretion system	Cytoplasmic Membrane;Outer Membrane Vesicle	3	136.8	Down-regulated		Fold change ≥ 1.2	0.84335	-0.381437
PA5568	0.118811	1.33967		conserved hypothetical protein	Bacterial secretion system	Bacterial secretion system	Cytoplasmic Membrane;Outer Membrane Vesicle	5	241.66	Down-regulated		Fold change ≥ 1.2	0.925142	-0.421882
PA4144	0.489878	1.81937		probable outer membrane protein precursor	Bacterial secretion system	Bacterial secretion system	Outer Membrane;Outer Membrane	2	118.16	Up-regulated		Fold change ≥ 1.2	0.309912	0.863441
PA2003	0.00034729	1.91449	bdhA	3-hydroxybutyrate dehydrogenase	Carbon compound catabolism	Carbon compound catabolism	Cytoplasmic;Cytoplasmic	7	808.22	Down-regulated	P-value ≤ 0.05	Fold change ≥ 1.2	3.45931	-0.936959
PA1217	0.105714	1.25072		probable 2-isopropylmalate synthase	Amino acid biosynthesis and metabolism	Amino acid biosynthesis and metabolism	Cytoplasmic	2	42.24	Up-regulated		Fold change ≥ 1.2	0.975868	0.322758
PA4180	0.0835244	1.13415		probable acetolactate synthase large subunit	Amino acid biosynthesis and metabolism	Amino acid biosynthesis and metabolism	Cytoplasmic	9	634.98	Down-regulated			1.07819	-0.181612
PA0399	0.127271	1.10229		cystathionine beta-synthase	Amino acid biosynthesis and metabolism	Amino acid biosynthesis and metabolism	Cytoplasmic	29	2594.71	Down-regulated			0.895271	-0.140508
PA0400	0.235559	1.07703		probable cystathionine gamma-lyase	Amino acid biosynthesis and metabolism	Amino acid biosynthesis and metabolism	Cytoplasmic;Cytoplasmic	12	1317.74	Down-regulated			0.627901	-0.107061
PA4548	0.357367	1.07181		probable D-amino acid oxidase	Amino acid biosynthesis and metabolism	Amino acid biosynthesis and metabolism	Cytoplasmic Membrane	9	505.38	Down-regulated			0.446886	-0.100054
PA0317	0.156846	1.06369		hypothetical protein	Amino acid biosynthesis and metabolism	Amino acid biosynthesis and metabolism	Cytoplasmic	15	730.96	Down-regulated			0.804526	-0.0890712
PA1684	0.437878	1.04642		1,2-dihydroxy-3-keto-5-methylthiopentene dioxygenase MtnD	Amino acid biosynthesis and metabolism	Amino acid biosynthesis and metabolism	Cytoplasmic	4	544.93	Down-regulated			0.358647	-0.0654552
PA3116	0.750332	1.04322		probable aspartate-semialdehyde dehydrogenase	Amino acid biosynthesis and metabolism	Amino acid biosynthesis and metabolism	Cytoplasmic	2	44.7	Down-regulated			0.124747	-0.0610366
PA3459	0.798138	1.0148		probable glutamine amidotransferase	Amino acid biosynthesis and metabolism	Amino acid biosynthesis and metabolism	Cytoplasmic	5	194.05	Down-regulated			0.0979218	-0.0212011
PA4960	0.740714	1.01455		probable phosphoserine phosphatase	Amino acid biosynthesis and metabolism	Amino acid biosynthesis and metabolism	Cytoplasmic	6	255.68	Up-regulated			0.13035	0.0208445
PA0361	0.995151	1.00681		probable gamma-glutamyltranspeptidase precursor	Amino acid biosynthesis and metabolism	Amino acid biosynthesis and metabolism	Periplasmic;Periplasmic	3	125.64	Up-regulated			0.00211115	0.00978891
PA3139	0.184168	1.05725		probable amino acid aminotransferase	Amino acid biosynthesis and metabolism	Amino acid biosynthesis and metabolism	Cytoplasmic;Cytoplasmic	25	1797.48	Down-regulated			0.734785	-0.0803137
PA4389	0.382755	1.03851		probable short-chain dehydrogenase	Amino acid biosynthesis and metabolism	Amino acid biosynthesis and metabolism	Cytoplasmic;Cytoplasmic	16	927.46	Down-regulated			0.417079	-0.0545167
PA0943	0.129726	1.11234		hypothetical protein	Bacterial secretion system	Bacterial secretion system	Periplasmic;Periplasmic	11	649.62	Down-regulated			0.886973	-0.153604
PA5003	0.245521	1.13032		Mig-14-like protein	Antibiotic resistance and susceptibility	Antibiotic resistance and susceptibility	Cytoplasmic	2	84.37	Up-regulated			0.609911	0.176732
PA5210	0.0779727	1.0873		probable secretion pathway ATPase	Bacterial secretion system	Bacterial secretion system	Cytoplasmic	8	431.68	Up-regulated			1.10806	0.120746
PA4974	0.41981	1.02135		probable outer membrane protein precursor	Bacterial secretion system	Bacterial secretion system	Outer Membrane;Outer Membrane;Outer Membrane Vesicle	19	1730.94	Up-regulated			0.376947	0.0304826
PA2393	0.042284	1.85623		putative dipeptidase	Central intermediary metabolism	Central intermediary metabolism	Cytoplasmic	6	313.56	Down-regulated	P-value ≤ 0.05	Fold change ≥ 1.2	1.37382	-0.892376
PA3785	0.00310714	1.85167		conserved hypothetical protein	Hypothetical, unclassified, unknown	Hypothetical, unclassified, unknown	Unknown;Periplasmic	9	551.49	Down-regulated	P-value ≤ 0.05	Fold change ≥ 1.2	2.50764	-0.888829
PA5419	0.038576	1.82434	soxG	sarcosine oxidase gamma subunit	Amino acid biosynthesis and metabolism	Amino acid biosynthesis and metabolism	Cytoplasmic	2	100.41	Up-regulated	P-value ≤ 0.05	Fold change ≥ 1.2	1.41368	0.867377
PA2666	0.188503	1.23193		probable 6-pyruvoyl tetrahydrobiopterin synthase	Biosynthesis of cofactors, prosthetic groups and carriers	Biosynthesis of cofactors, prosthetic groups and carriers	Cytoplasmic;Cytoplasmic	3	95.77	Up-regulated		Fold change ≥ 1.2	0.724681	0.300918
PA4222	0.0398149	1.80253		probable ATP-binding component of ABC transporter	Transport of small molecules	Transport of small molecules	Cytoplasmic Membrane	8	424.84	Down-regulated	P-value ≤ 0.05	Fold change ≥ 1.2	1.39995	-0.850022
PA2194	0.0093217	1.77175	hcnB	hydrogen cyanide synthase HcnB	Central intermediary metabolism	Central intermediary metabolism	Cytoplasmic	9	512.48	Up-regulated	P-value ≤ 0.05	Fold change ≥ 1.2	2.0305	0.825179
PA2942	0.56413	1.05802		probable magnesium chelatase	Biosynthesis of cofactors, prosthetic groups and carriers	Biosynthesis of cofactors, prosthetic groups and carriers	Cytoplasmic	4	143.56	Down-regulated			0.248621	-0.0813612
PA0503	0.848156	1.00961		probable biotin synthesis protein BioC	Biosynthesis of cofactors, prosthetic groups and carriers	Biosynthesis of cofactors, prosthetic groups and carriers	Unknown	3	127.68	Down-regulated			0.0715241	-0.0138028
PA3710	0.0872114	1.17536		probable GMC-type oxidoreductase	Carbon compound catabolism	Carbon compound catabolism	Cytoplasmic Membrane	4	120.72	Up-regulated			1.05943	0.233101
PA3181	0.426966	1.07745		2-keto-3-deoxy-6-phosphogluconate aldolase	Carbon compound catabolism	Carbon compound catabolism	Cytoplasmic;Cytoplasmic	5	267.74	Down-regulated			0.369607	-0.107626
PA3131	0.411214	1.04262		probable aldolase	Carbon compound catabolism	Carbon compound catabolism	Cytoplasmic;Cytoplasmic	5	283.77	Up-regulated			0.385932	0.0602089
PA0122	0.0258502	1.76877	rahU	rahU	Adaptation, protection	Adaptation, protection	Extracellular	9	933.85	Down-regulated	P-value ≤ 0.05	Fold change ≥ 1.2	1.58754	-0.822751
PA1462	0.163029	1.09206		probable plasmid partitioning protein	Cell division	Cell division	Cytoplasmic Membrane	4	290.77	Down-regulated			0.787735	-0.127046
PA4710	0.0200385	1.76645	phuR	Heme/Hemoglobin uptake outer membrane receptor PhuR precursor	Transport of small molecules	Transport of small molecules	Outer Membrane;Outer Membrane	13	821.13	Down-regulated	P-value ≤ 0.05	Fold change ≥ 1.2	1.69814	-0.820854
PA3020	0.445705	1.15348		probable soluble lytic transglycosylase	Cell wall / LPS / capsule	Cell wall / LPS / capsule	Periplasmic;Periplasmic	2	157.09	Down-regulated			0.350953	-0.205999
PA5418	0.0444946	1.75705	soxA	sarcosine oxidase alpha subunit	Carbon compound catabolism	Carbon compound catabolism	Cytoplasmic	10	727.88	Up-regulated	P-value ≤ 0.05	Fold change ≥ 1.2	1.35169	0.813153
PA5459	0.481525	1.08833		putative methyltransferase	Cell wall / LPS / capsule	Cell wall / LPS / capsule	Cytoplasmic;Cytoplasmic	3	151.82	Down-regulated			0.317381	-0.122114
PA3047	0.442856	1.08629		probable D-alanyl-D-alanine carboxypeptidase	Cell wall / LPS / capsule	Cell wall / LPS / capsule	Periplasmic	5	256.95	Down-regulated			0.353738	-0.119408
PA3882	0.0172343	1.74004		hypothetical protein	Hypothetical, unclassified, unknown	Hypothetical, unclassified, unknown	Cytoplasmic	2	64.1	Up-regulated	P-value ≤ 0.05	Fold change ≥ 1.2	1.76361	0.799118
PA4078	0.0198611	1.73354		probable nonribosomal peptide synthetase	Adaptation, protection	Adaptation, protection	Cytoplasmic	6	312.58	Down-regulated	P-value ≤ 0.05	Fold change ≥ 1.2	1.702	-0.793719
PA4100	0.0522809	1.20906		probable dehydrogenase	Central intermediary metabolism	Central intermediary metabolism	Cytoplasmic Membrane	6	314.79	Up-regulated		Fold change ≥ 1.2	1.28166	0.273884
PA2813	0.288536	1.16724		probable glutathione S-transferase	Central intermediary metabolism	Central intermediary metabolism	Cytoplasmic	2	118.89	Up-regulated			0.5398	0.223097
PA2821	0.0814418	1.11389		probable glutathione S-transferase	Central intermediary metabolism	Central intermediary metabolism	Cytoplasmic	5	366.75	Down-regulated			1.08915	-0.155604
PA5435	0.056614	1.08965		probable transcarboxylase subunit	Central intermediary metabolism	Central intermediary metabolism	Cytoplasmic	23	1303.74	Down-regulated			1.24708	-0.123871
PA2990	0.153278	1.06626		probable phosphodiesterase	Central intermediary metabolism	Central intermediary metabolism	Cytoplasmic;Cytoplasmic	8	630.38	Up-regulated			0.81452	0.0925553
PA5046	0.195201	1.04054		malic enzyme	Central intermediary metabolism	Central intermediary metabolism	Cytoplasmic	31	2453.82	Up-regulated			0.709518	0.0573326
PA5436	0.19704	1.03798		probable biotin carboxylase subunit of a transcarboxylase	Central intermediary metabolism	Central intermediary metabolism	Cytoplasmic;Cytoplasmic	12	661.76	Down-regulated			0.705445	-0.0537835
PA3758	0.889092	1.02256		probable N-acetylglucosamine-6-phosphate deacetylase	Central intermediary metabolism	Central intermediary metabolism	Cytoplasmic	3	131.49	Up-regulated			0.0510534	0.0321813
PA3471	0.62994	1.02067		probable malic enzyme	Central intermediary metabolism	Central intermediary metabolism	Cytoplasmic	16	1350.57	Down-regulated			0.200701	-0.0295154
PA4068	0.722086	1.01962		probable epimerase	Central intermediary metabolism	Central intermediary metabolism	Cytoplasmic	4	277.62	Up-regulated			0.141411	0.0280381
PA1068	0.345047	1.09026		probable heat shock protein (hsp90 family)	Chaperones & heat shock proteins	Chaperones & heat shock proteins	Cytoplasmic	3	118.71	Up-regulated			0.462122	0.124675
PA3262	0.330673	1.0888		probable peptidyl-prolyl cis-trans isomerase, FkbP-type	Chaperones & heat shock proteins	Chaperones & heat shock proteins	Cytoplasmic;Outer Membrane;Outer Membrane Vesicle	17	1268.13	Up-regulated			0.480602	0.12274
PA2725	0.116351	1.08145		probable chaperone	Chaperones & heat shock proteins	Chaperones & heat shock proteins	Cytoplasmic	3	141.59	Up-regulated			0.934231	0.112969
PA4558	0.819505	1.02378		probable peptidyl-prolyl cis-trans isomerase, FkbP-type	Chaperones & heat shock proteins	Chaperones & heat shock proteins	Cytoplasmic	4	323.73	Down-regulated			0.0864486	-0.0339055
PA1930	0.00411228	1.62849		probable chemotaxis transducer	Motility, Chemotaxis and Attachment	Motility, Chemotaxis and Attachment	Cytoplasmic Membrane	2	143.21	Down-regulated	P-value ≤ 0.05	Fold change ≥ 1.2	2.38592	-0.703533
PA3940	0.324551	1.17637		probable DNA binding protein	DNA replication, recombination, modification and repair	DNA replication, recombination, modification and repair	Cytoplasmic;Cytoplasmic	2	158.11	Down-regulated			0.488718	-0.234341
PA5348	0.762863	1.01546		probable DNA-binding protein	DNA replication, recombination, modification and repair	DNA replication, recombination, modification and repair	Cytoplasmic	6	425.68	Down-regulated			0.117554	-0.0221375
PA4571	0.0846668	1.86694		probable cytochrome c	Energy metabolism	Energy metabolism	Periplasmic	4	308.09	Up-regulated		Fold change ≥ 1.2	1.07229	0.900679
PA1551	0.0942521	1.55655		probable ferredoxin	Energy metabolism	Energy metabolism	Cytoplasmic Membrane	5	295.22	Down-regulated		Fold change ≥ 1.2	1.02571	-0.638353
PA5421	0.0370075	1.72058	fdhA	glutathione-independent formaldehyde dehydrogenase	Central intermediary metabolism	Central intermediary metabolism	Cytoplasmic	20	1382.17	Up-regulated	P-value ≤ 0.05	Fold change ≥ 1.2	1.43171	0.782895
PA4468	0.00286207	1.7185	sodM	superoxide dismutase	Adaptation, protection	Adaptation, protection	Periplasmic	5	321.54	Down-regulated	P-value ≤ 0.05	Fold change ≥ 1.2	2.54332	-0.781148
PA4429	0.179662	1.33602		probable cytochrome c1 precursor	Energy metabolism	Energy metabolism	Unknown;Outer Membrane Vesicle	14	811.86	Down-regulated		Fold change ≥ 1.2	0.745544	-0.417942
PA4430	0.179487	1.28611		probable cytochrome b	Energy metabolism	Energy metabolism	Cytoplasmic Membrane;Outer Membrane Vesicle	5	230.19	Down-regulated		Fold change ≥ 1.2	0.745967	-0.363009
PA2920	0.0144345	1.58442		probable chemotaxis transducer	Motility, Chemotaxis and Attachment	Motility, Chemotaxis and Attachment	Cytoplasmic Membrane	4	231.53	Down-regulated	P-value ≤ 0.05	Fold change ≥ 1.2	1.8406	-0.663951
PA2482	0.200305	1.19085		probable cytochrome c	Energy metabolism	Energy metabolism	Periplasmic;Periplasmic	2	98.23	Up-regulated			0.698308	0.251986
PA2698	0.0341641	1.7042		probable hydrolase	Putative enzymes	Putative enzymes	Unknown	3	245.29	Up-regulated	P-value ≤ 0.05	Fold change ≥ 1.2	1.46643	0.769092
PA0794	0.581369	1.09857		probable aconitate hydratase	Energy metabolism	Energy metabolism	Cytoplasmic	17	894.69	Down-regulated			0.235548	-0.135626
PA4333	0.239505	1.06919		probable fumarase	Energy metabolism	Energy metabolism	Cytoplasmic;Outer Membrane Vesicle	18	1516.03	Up-regulated			0.620686	0.0965217
PA4061	0.893598	1.00653		probable thioredoxin	Energy metabolism	Energy metabolism	Cytoplasmic	15	1578.45	Up-regulated			0.0488579	0.00939666
PA2557	0.0752695	1.24669		probable AMP-binding enzyme	Fatty acid and phospholipid metabolism	Fatty acid and phospholipid metabolism	Cytoplasmic;Cytoplasmic	7	273.81	Up-regulated		Fold change ≥ 1.2	1.12338	0.318104
PA3978	0.0162632	1.68495		hypothetical protein	Hypothetical, unclassified, unknown	Hypothetical, unclassified, unknown	Unknown	2	44.31	Down-regulated	P-value ≤ 0.05	Fold change ≥ 1.2	1.78879	-0.752702
PA3924	0.773731	1.03041		probable medium-chain acyl-CoA ligase	Fatty acid and phospholipid metabolism	Fatty acid and phospholipid metabolism	Cytoplasmic;Cytoplasmic	9	640.83	Down-regulated			0.11141	-0.0432133
PA2949	0.311335	1.09092		probable lipase	Fatty acid and phospholipid metabolism	Fatty acid and phospholipid metabolism	Unknown (This protein may have multiple localization sites);Unknown (This protein may have multiple localization sites)	2	126.78	Up-regulated			0.506772	0.125544
PA2195	0.00316871	1.67299	hcnC	hydrogen cyanide synthase HcnC	Central intermediary metabolism	Central intermediary metabolism	Cytoplasmic	16	1197.89	Up-regulated	P-value ≤ 0.05	Fold change ≥ 1.2	2.49912	0.742432
PA2134	0.0166026	1.65762		hypothetical protein	Hypothetical, unclassified, unknown	Hypothetical, unclassified, unknown	Periplasmic;Unknown	2	95.34	Down-regulated	P-value ≤ 0.05	Fold change ≥ 1.2	1.77982	-0.729113
PA2717	0.00244988	1.65292	cpo	chloroperoxidase precursor	Central intermediary metabolism	Central intermediary metabolism	Cytoplasmic;Cytoplasmic	4	206.97	Down-regulated	P-value ≤ 0.05	Fold change ≥ 1.2	2.61085	-0.725017
PA4470	0.000205527	1.64443	fumC1	fumarate hydratase	Energy metabolism	Energy metabolism	Cytoplasmic;Cytoplasmic	12	583.11	Down-regulated	P-value ≤ 0.05	Fold change ≥ 1.2	3.68713	-0.71759
PA1276	0.0151108	1.64395	cobC	cobalamin biosynthetic protein CobC	Biosynthesis of cofactors, prosthetic groups and carriers	Biosynthesis of cofactors, prosthetic groups and carriers	Cytoplasmic	2	97.46	Up-regulated	P-value ≤ 0.05	Fold change ≥ 1.2	1.82071	0.717164
PA2788	0.007189	1.53127		probable chemotaxis transducer	Motility, Chemotaxis and Attachment	Motility, Chemotaxis and Attachment	Cytoplasmic Membrane;Outer Membrane	8	546.38	Down-regulated	P-value ≤ 0.05	Fold change ≥ 1.2	2.14333	-0.61473
PA2184	0.0260177	1.59288		conserved hypothetical protein	Hypothetical, unclassified, unknown	Hypothetical, unclassified, unknown	Cytoplasmic	2	105.6	Down-regulated	P-value ≤ 0.05	Fold change ≥ 1.2	1.58473	-0.671637
PA5333	0.0635365	1.73389		conserved hypothetical protein	Hypothetical, unclassified, unknown	Hypothetical, unclassified, unknown	Cytoplasmic Membrane	2	115.84	Down-regulated		Fold change ≥ 1.2	1.19698	-0.794012
PA0176	0.00597178	1.49966	mcpB	methyl-accepting chemotaxis protein, McpB	Motility, Chemotaxis and Attachment	Motility, Chemotaxis and Attachment	Cytoplasmic;Unknown (This protein may have multiple localization sites);Unknown (This protein may have multiple localization sites)	4	219.31	Down-regulated	P-value ≤ 0.05	Fold change ≥ 1.2	2.2239	-0.584638
PA3477	0.011557	1.15374	rhlR	transcriptional regulator RhlR	Quorum sensing	Quorum sensing	Cytoplasmic;Cytoplasmic	11	631.14	Down-regulated	P-value ≤ 0.05		1.93716	-0.206324
PA3091	0.0794375	1.60079		hypothetical protein	Hypothetical, unclassified, unknown	Hypothetical, unclassified, unknown	Cytoplasmic	7	337.4	Up-regulated		Fold change ≥ 1.2	1.09997	0.678782
PA5398	0.0039065	1.56175	dgcA	DgcA, Dimethylglycine catabolism	Amino acid biosynthesis and metabolism	Amino acid biosynthesis and metabolism	Cytoplasmic	9	404.44	Up-regulated	P-value ≤ 0.05	Fold change ≥ 1.2	2.40821	0.643159
PA3519	0.14163	1.56117		hypothetical protein	Hypothetical, unclassified, unknown	Hypothetical, unclassified, unknown	Cytoplasmic	2	82.52	Down-regulated		Fold change ≥ 1.2	0.848845	-0.642626
PA2504	0.00409423	1.54801		hypothetical protein	Hypothetical, unclassified, unknown	Hypothetical, unclassified, unknown	Cytoplasmic	5	253.92	Down-regulated	P-value ≤ 0.05	Fold change ≥ 1.2	2.38783	-0.630416
PA3920	0.00443889	1.54734	copA1	probable metal transporting P-type ATPase	Transport of small molecules	Transport of small molecules	Cytoplasmic Membrane	2	59.34	Up-regulated	P-value ≤ 0.05	Fold change ≥ 1.2	2.35273	0.629786
PA4181	0.0668067	1.53449		hypothetical protein	Hypothetical, unclassified, unknown	Hypothetical, unclassified, unknown	Unknown	2	143.78	Up-regulated		Fold change ≥ 1.2	1.17518	0.617762
PA2116	0.00888132	1.54048		conserved hypothetical protein	Hypothetical, unclassified, unknown	Hypothetical, unclassified, unknown	Cytoplasmic	3	120.68	Down-regulated	P-value ≤ 0.05	Fold change ≥ 1.2	2.05152	-0.623378
PA5220	0.000935787	1.53426		hypothetical protein	Hypothetical, unclassified, unknown	Hypothetical, unclassified, unknown	Unknown	11	742.27	Up-regulated	P-value ≤ 0.05	Fold change ≥ 1.2	3.02882	0.617541
PA5416	0.0219708	1.53324	soxB	sarcosine oxidase beta subunit	Amino acid biosynthesis and metabolism	Amino acid biosynthesis and metabolism	Cytoplasmic	11	655.19	Up-regulated	P-value ≤ 0.05	Fold change ≥ 1.2	1.65815	0.616586
PA5396	0.0289049	1.53272		hypothetical protein	Hypothetical, unclassified, unknown	Hypothetical, unclassified, unknown	Cytoplasmic	2	99.84	Up-regulated	P-value ≤ 0.05	Fold change ≥ 1.2	1.53903	0.616094
PA3348	0.000440569	1.40411	cheR1	probable chemotaxis protein methyltransferase	Motility, Chemotaxis and Attachment	Motility, Chemotaxis and Attachment	Cytoplasmic	7	419.86	Down-regulated	P-value ≤ 0.05	Fold change ≥ 1.2	3.35599	-0.489652
PA2229	0.000764573	1.53091		conserved hypothetical protein	Hypothetical, unclassified, unknown	Hypothetical, unclassified, unknown	Cytoplasmic	2	133.62	Up-regulated	P-value ≤ 0.05	Fold change ≥ 1.2	3.11658	0.614388
PA4048	0.0864386	1.46343		hypothetical protein	Hypothetical, unclassified, unknown	Hypothetical, unclassified, unknown	Unknown	2	108.27	Up-regulated		Fold change ≥ 1.2	1.06329	0.549357
PA5002	0.0185574	1.52091	dnpA	de-N-acetylase involved in persistence, DnpA	Membrane proteins	Membrane proteins	Cytoplasmic	3	253.19	Up-regulated	P-value ≤ 0.05	Fold change ≥ 1.2	1.73148	0.604932
PA4614	0.0192232	1.52057	mscL	conductance mechanosensitive channel	Adaptation, protection	Adaptation, protection	Cytoplasmic Membrane;Cytoplasmic Membrane;Outer Membrane Vesicle	3	402.59	Down-regulated	P-value ≤ 0.05	Fold change ≥ 1.2	1.71617	-0.604616
PA3628	0.0377148	1.50981		putative esterase	Putative enzymes	Putative enzymes	Unknown	8	419.79	Up-regulated	P-value ≤ 0.05	Fold change ≥ 1.2	1.42349	0.594366
PA4260	0.0162926	1.5	rplB	50S ribosomal protein L2	Translation, post-translational modification, degradation	Translation, post-translational modification, degradation	Cytoplasmic	15	1381.39	Up-regulated	P-value ≤ 0.05	Fold change ≥ 1.2	1.78801	0.584965
PA1094	0.00474299	1.34841	fliD	flagellar capping protein FliD	Motility, Chemotaxis and Attachment	Motility, Chemotaxis and Attachment	Extracellular;Flagellar;Flagellar;Outer Membrane Vesicle	12	825.17	Down-regulated	P-value ≤ 0.05	Fold change ≥ 1.2	2.32395	-0.431265
PA0315	0.104573	1.41597		hypothetical protein	Hypothetical, unclassified, unknown	Hypothetical, unclassified, unknown	Unknown	6	434.55	Down-regulated		Fold change ≥ 1.2	0.980582	-0.501795
PA4345	0.0143985	1.48868		hypothetical protein	Hypothetical, unclassified, unknown	Hypothetical, unclassified, unknown	Unknown (This protein may have multiple localization sites);Unknown (This protein may have multiple localization sites)	3	167.01	Down-regulated	P-value ≤ 0.05	Fold change ≥ 1.2	1.84168	-0.574029
PA1041	0.00785458	1.48592		probable outer membrane protein precursor	Transport of small molecules	Transport of small molecules	Outer Membrane	7	869.17	Down-regulated	P-value ≤ 0.05	Fold change ≥ 1.2	2.10488	-0.571359
PA4394	0.222241	1.39245		conserved hypothetical protein	Hypothetical, unclassified, unknown	Hypothetical, unclassified, unknown	Cytoplasmic Membrane;Outer Membrane Vesicle	3	148.74	Down-regulated		Fold change ≥ 1.2	0.653176	-0.477629
PA0059	0.0247483	1.48526	osmC	osmotically inducible protein OsmC	Adaptation, protection	Adaptation, protection	Cytoplasmic;Cytoplasmic	5	246.75	Down-regulated	P-value ≤ 0.05	Fold change ≥ 1.2	1.60646	-0.570714
PA4876	0.0490427	1.48016	osmE	osmotically inducible lipoprotein OsmE	Adaptation, protection	Adaptation, protection	Unknown;Outer Membrane Vesicle	5	271.55	Down-regulated	P-value ≤ 0.05	Fold change ≥ 1.2	1.30943	-0.565749
PA5397	0.112487	1.38889		hypothetical protein	Hypothetical, unclassified, unknown	Hypothetical, unclassified, unknown	Cytoplasmic	3	137.1	Up-regulated		Fold change ≥ 1.2	0.948899	0.473933
PA4922	0.0220056	1.47775	azu	azurin precursor	Energy metabolism	Energy metabolism	Periplasmic;Periplasmic	21	1285.97	Down-regulated	P-value ≤ 0.05	Fold change ≥ 1.2	1.65747	-0.563402
PA1166	0.0644579	1.37861		hypothetical protein	Hypothetical, unclassified, unknown	Hypothetical, unclassified, unknown	Unknown	3	145.04	Down-regulated		Fold change ≥ 1.2	1.19072	-0.463219
PA2604	0.030424	1.47144		conserved hypothetical protein	Hypothetical, unclassified, unknown	Hypothetical, unclassified, unknown	Cytoplasmic Membrane	2	336.88	Down-regulated	P-value ≤ 0.05	Fold change ≥ 1.2	1.51678	-0.55723
PA0858	0.00931706	1.46868		conserved hypothetical protein	Hypothetical, unclassified, unknown	Hypothetical, unclassified, unknown	Cytoplasmic	4	159.12	Up-regulated	P-value ≤ 0.05	Fold change ≥ 1.2	2.03072	0.554523
PA0114	0.00981757	1.46764	senC	SenC	Hypothetical, unclassified, unknown	Hypothetical, unclassified, unknown	Cytoplasmic Membrane;Outer Membrane Vesicle	4	399.77	Down-regulated	P-value ≤ 0.05	Fold change ≥ 1.2	2.008	-0.553494
PA0277	0.203988	1.36048		conserved hypothetical protein	Hypothetical, unclassified, unknown	Hypothetical, unclassified, unknown	Unknown;Outer Membrane Vesicle;Periplasmic	3	172.14	Down-regulated		Fold change ≥ 1.2	0.690395	-0.444117
PA4200	0.0577854	1.35981		hypothetical protein	Hypothetical, unclassified, unknown	Hypothetical, unclassified, unknown	Cytoplasmic	4	206	Up-regulated		Fold change ≥ 1.2	1.23818	0.4434
PA2659	0.198036	1.35552		hypothetical protein	Hypothetical, unclassified, unknown	Hypothetical, unclassified, unknown	Unknown	3	141.9	Down-regulated		Fold change ≥ 1.2	0.703256	-0.43885
PA4792	0.0663837	1.35146		conserved hypothetical protein	Hypothetical, unclassified, unknown	Hypothetical, unclassified, unknown	Unknown	6	296.29	Down-regulated		Fold change ≥ 1.2	1.17794	-0.43452
PA2481	0.00337811	1.46206		hypothetical protein	Hypothetical, unclassified, unknown	Hypothetical, unclassified, unknown	Periplasmic	3	131.43	Up-regulated	P-value ≤ 0.05	Fold change ≥ 1.2	2.47133	0.548005
PA1530	0.107886	1.34804		hypothetical protein	Hypothetical, unclassified, unknown	Hypothetical, unclassified, unknown	Unknown	2	64.39	Down-regulated		Fold change ≥ 1.2	0.967033	-0.430865
PA0090	0.00359594	1.45889	clpV1	ClpV1	Biofilm formation	Biofilm formation	Cytoplasmic	20	1058.99	Down-regulated	P-value ≤ 0.05	Fold change ≥ 1.2	2.44419	-0.544867
PA0534	0.00217587	1.45535	pauB1	FAD-dependent oxidoreductase	Carbon compound catabolism	Carbon compound catabolism	Unknown (This protein may have multiple localization sites);Unknown (This protein may have multiple localization sites)	24	2583.82	Up-regulated	P-value ≤ 0.05	Fold change ≥ 1.2	2.66237	0.541365
PA5139	0.0511844	1.3291		hypothetical protein	Hypothetical, unclassified, unknown	Hypothetical, unclassified, unknown	Unknown (This protein may have multiple localization sites);Unknown (This protein may have multiple localization sites);Periplasmic	2	63.39	Up-regulated		Fold change ≥ 1.2	1.29086	0.410447
PA1772	0.00532289	1.4541		probable methyltransferase	Biosynthesis of cofactors, prosthetic groups and carriers	Biosynthesis of cofactors, prosthetic groups and carriers	Cytoplasmic	5	367.72	Down-regulated	P-value ≤ 0.05	Fold change ≥ 1.2	2.27385	-0.540126
PA1964	0.0191163	1.4512		probable ATP-binding component of ABC transporter	Transport of small molecules	Transport of small molecules	Cytoplasmic	2	152.06	Up-regulated	P-value ≤ 0.05	Fold change ≥ 1.2	1.7186	0.537249
PA5313	5.45554e-05	1.44313	gabT2	Transaminase	Carbon compound catabolism	Carbon compound catabolism	Cytoplasmic	11	524.9	Down-regulated	P-value ≤ 0.05	Fold change ≥ 1.2	4.26316	-0.529197
PA5472	0.142143	1.32294		hypothetical protein	Hypothetical, unclassified, unknown	Hypothetical, unclassified, unknown	Unknown (This protein may have multiple localization sites);Unknown (This protein may have multiple localization sites);Periplasmic	3	171.12	Up-regulated		Fold change ≥ 1.2	0.847276	0.403751
PA4631	0.135096	1.32205		hypothetical protein	Hypothetical, unclassified, unknown	Hypothetical, unclassified, unknown	Cytoplasmic	2	68.29	Down-regulated		Fold change ≥ 1.2	0.869356	-0.402773
PA2699	0.0619529	1.32074		hypothetical protein	Hypothetical, unclassified, unknown	Hypothetical, unclassified, unknown	Unknown	4	312.7	Down-regulated		Fold change ≥ 1.2	1.20794	-0.401343
PA1066	0.00592899	1.44283		probable short-chain dehydrogenase	Putative enzymes	Putative enzymes	Cytoplasmic;Cytoplasmic	2	121.9	Down-regulated	P-value ≤ 0.05	Fold change ≥ 1.2	2.22702	-0.528903
PA2237	0.0285563	1.44036	pslG	PslG	Biofilm formation	Biofilm formation	Cytoplasmic Membrane	2	136.14	Down-regulated	P-value ≤ 0.05	Fold change ≥ 1.2	1.5443	-0.526434
PA0329	0.0875479	1.30594		conserved hypothetical protein	Hypothetical, unclassified, unknown	Hypothetical, unclassified, unknown	Unknown	7	585.66	Down-regulated		Fold change ≥ 1.2	1.05775	-0.385088
PA3611	0.137349	1.30566		hypothetical protein	Hypothetical, unclassified, unknown	Hypothetical, unclassified, unknown	Unknown	3	213.46	Down-regulated		Fold change ≥ 1.2	0.862174	-0.384775
PA3691	0.110312	1.30536		hypothetical protein	Hypothetical, unclassified, unknown	Hypothetical, unclassified, unknown	Unknown;Outer Membrane Vesicle	6	369.82	Down-regulated		Fold change ≥ 1.2	0.957379	-0.384453
PA2033	0.0380449	1.43834		hypothetical protein	Hypothetical, unclassified, unknown	Hypothetical, unclassified, unknown	Cytoplasmic	3	102.38	Down-regulated	P-value ≤ 0.05	Fold change ≥ 1.2	1.4197	-0.524406
PA5450	0.0151296	1.43603	wzt	ABC subunit of A-band LPS efflux transporter	Transport of small molecules	Transport of small molecules	Cytoplasmic Membrane;Cytoplasmic Membrane	2	83.93	Up-regulated	P-value ≤ 0.05	Fold change ≥ 1.2	1.82017	0.522081
PA5415	0.0283097	1.42889	glyA1	serine hydroxymethyltransferase	Amino acid biosynthesis and metabolism	Amino acid biosynthesis and metabolism	Cytoplasmic;Cytoplasmic	3	123.47	Up-regulated	P-value ≤ 0.05	Fold change ≥ 1.2	1.54806	0.514892
PA3040	0.180559	1.29418		conserved hypothetical protein	Hypothetical, unclassified, unknown	Hypothetical, unclassified, unknown	Unknown;Outer Membrane Vesicle	4	424.49	Down-regulated		Fold change ≥ 1.2	0.743381	-0.372033
PA1926	0.263205	1.29365		Uncharacterized protein	Hypothetical, unclassified, unknown	Hypothetical, unclassified, unknown	Cytoplasmic	3	119.05	Up-regulated		Fold change ≥ 1.2	0.579707	0.371445
PA0040	0.000824255	1.42727		conserved hypothetical protein	Hypothetical, unclassified, unknown	Hypothetical, unclassified, unknown	Outer Membrane	3	187.61	Down-regulated	P-value ≤ 0.05	Fold change ≥ 1.2	3.08394	-0.513257
PA1550	0.0469232	1.41953		hypothetical protein	Hypothetical, unclassified, unknown	Hypothetical, unclassified, unknown	Unknown;Outer Membrane Vesicle	4	275.4	Down-regulated	P-value ≤ 0.05	Fold change ≥ 1.2	1.32861	-0.505418
PA4717	0.0884943	1.28949		conserved hypothetical protein	Hypothetical, unclassified, unknown	Hypothetical, unclassified, unknown	Unknown	4	443.71	Down-regulated		Fold change ≥ 1.2	1.05308	-0.366805
PA4739	0.234801	1.28941		conserved hypothetical protein	Hypothetical, unclassified, unknown	Hypothetical, unclassified, unknown	Periplasmic	3	180.44	Down-regulated		Fold change ≥ 1.2	0.6293	-0.366706
PA4360	0.0923181	1.2893		hypothetical protein	Hypothetical, unclassified, unknown	Hypothetical, unclassified, unknown	Unknown;Outer Membrane Vesicle	4	316.67	Down-regulated		Fold change ≥ 1.2	1.03471	-0.366585
PA3450	0.00322748	1.41915	lsfA	probable antioxidant protein	Adaptation, protection	Adaptation, protection	Cytoplasmic	5	230.95	Down-regulated	P-value ≤ 0.05	Fold change ≥ 1.2	2.49114	-0.505026
PA4395	0.000138053	1.41881		conserved hypothetical protein	Hypothetical, unclassified, unknown	Hypothetical, unclassified, unknown	Cytoplasmic	7	471.38	Down-regulated	P-value ≤ 0.05	Fold change ≥ 1.2	3.85995	-0.50468
PA3790	0.00301459	1.41602	oprC	Putative copper transport outer membrane porin OprC precursor	Transport of small molecules	Transport of small molecules	Outer Membrane;Outer Membrane;Outer Membrane Vesicle	44	3658.44	Down-regulated	P-value ≤ 0.05	Fold change ≥ 1.2	2.52077	-0.501846
PA3694	0.050351	1.27266		hypothetical protein	Hypothetical, unclassified, unknown	Hypothetical, unclassified, unknown	Unknown	3	172.86	Down-regulated		Fold change ≥ 1.2	1.29799	-0.347844
PA3580	0.0438593	1.4107		conserved hypothetical protein	Hypothetical, unclassified, unknown	Hypothetical, unclassified, unknown	Cytoplasmic;Cytoplasmic	2	103.06	Down-regulated	P-value ≤ 0.05	Fold change ≥ 1.2	1.35794	-0.496415
PA4535	0.0162437	1.40875		hypothetical protein	Hypothetical, unclassified, unknown	Hypothetical, unclassified, unknown	Cytoplasmic	2	99.89	Down-regulated	P-value ≤ 0.05	Fold change ≥ 1.2	1.78932	-0.494414
PA5040	0.0152772	1.34815	pilQ	Type 4 fimbrial biogenesis outer membrane protein PilQ precursor	Motility, Chemotaxis and Attachment	Motility, Chemotaxis and Attachment	Outer Membrane;Outer Membrane;Outer Membrane Vesicle	39	3102.51	Up-regulated	P-value ≤ 0.05	Fold change ≥ 1.2	1.81596	0.430986
PA3417	0.00019158	1.40328		probable pyruvate dehydrogenase E1 component, alpha subunit	Energy metabolism	Energy metabolism	Cytoplasmic	9	474.33	Down-regulated	P-value ≤ 0.05	Fold change ≥ 1.2	3.71765	-0.488802
PA1546	0.0100668	1.39649	hemN	oxygen-independent coproporphyrinogen III oxidase	Biosynthesis of cofactors, prosthetic groups and carriers	Biosynthesis of cofactors, prosthetic groups and carriers	Cytoplasmic;Cytoplasmic	14	785.84	Up-regulated	P-value ≤ 0.05	Fold change ≥ 1.2	1.99711	0.481803
PA2764	0.107961	1.26213		hypothetical protein	Hypothetical, unclassified, unknown	Hypothetical, unclassified, unknown	Cytoplasmic;Cytoplasmic	6	295.88	Down-regulated		Fold change ≥ 1.2	0.966735	-0.335856
PA1643	0.020812	1.39213		conserved hypothetical protein	Hypothetical, unclassified, unknown	Hypothetical, unclassified, unknown	Cytoplasmic	3	149.08	Down-regulated	P-value ≤ 0.05	Fold change ≥ 1.2	1.68169	-0.477289
PA5411	0.0277753	1.39121	gbcB	GbcB	Amino acid biosynthesis and metabolism	Amino acid biosynthesis and metabolism	Cytoplasmic	2	142.83	Up-regulated	P-value ≤ 0.05	Fold change ≥ 1.2	1.55634	0.476342
PA1135	0.011847	1.3899		conserved hypothetical protein	Hypothetical, unclassified, unknown	Hypothetical, unclassified, unknown	Cytoplasmic;Cytoplasmic	7	302.67	Down-regulated	P-value ≤ 0.05	Fold change ≥ 1.2	1.92639	-0.474977
PA3354	0.0422156	1.38539		hypothetical protein	Hypothetical, unclassified, unknown	Hypothetical, unclassified, unknown	Cytoplasmic	2	111.44	Down-regulated	P-value ≤ 0.05	Fold change ≥ 1.2	1.37453	-0.470293
PA0865	0.00230525	1.38015	hpd	4-hydroxyphenylpyruvate dioxygenase	Amino acid biosynthesis and metabolism	Amino acid biosynthesis and metabolism	Cytoplasmic;Cytoplasmic	28	2717.93	Up-regulated	P-value ≤ 0.05	Fold change ≥ 1.2	2.63728	0.464824
PA2627	0.0537587	1.24345		conserved hypothetical protein	Hypothetical, unclassified, unknown	Hypothetical, unclassified, unknown	Unknown	2	131.37	Down-regulated		Fold change ≥ 1.2	1.26955	-0.314348
PA3796	0.163762	1.24329		hypothetical protein	Hypothetical, unclassified, unknown	Hypothetical, unclassified, unknown	Cytoplasmic Membrane	3	389.52	Down-regulated		Fold change ≥ 1.2	0.785786	-0.314166
PA0359	0.292294	1.24328		hypothetical protein	Hypothetical, unclassified, unknown	Hypothetical, unclassified, unknown	Cytoplasmic Membrane	2	116.17	Up-regulated		Fold change ≥ 1.2	0.534181	0.31415
PA4992	0.0694235	1.24132		hypothetical protein	Hypothetical, unclassified, unknown	Hypothetical, unclassified, unknown	Cytoplasmic	3	151.18	Down-regulated		Fold change ≥ 1.2	1.15849	-0.311871
PA0959	0.151763	1.24004		hypothetical protein	Hypothetical, unclassified, unknown	Hypothetical, unclassified, unknown	Cytoplasmic	4	149.92	Down-regulated		Fold change ≥ 1.2	0.818835	-0.31039
PA2683	0.000581469	1.37909		probable serine/threonine dehydratase, degradative	Amino acid biosynthesis and metabolism	Amino acid biosynthesis and metabolism	Cytoplasmic	2	99.46	Down-regulated	P-value ≤ 0.05	Fold change ≥ 1.2	3.23547	-0.463716
PA4501	0.0067861	1.37579	opdD	Glycine-glutamate dipeptide porin OpdP	Transport of small molecules	Transport of small molecules	Outer Membrane;Outer Membrane	8	855.76	Up-regulated	P-value ≤ 0.05	Fold change ≥ 1.2	2.16838	0.460265
PA0126	0.173041	1.2338		hypothetical protein	Hypothetical, unclassified, unknown	Hypothetical, unclassified, unknown	Unknown;Outer Membrane Vesicle	4	210.36	Down-regulated		Fold change ≥ 1.2	0.76185	-0.303109
PA5269	0.417224	1.23376		hypothetical protein	Hypothetical, unclassified, unknown	Hypothetical, unclassified, unknown	Unknown	2	115.62	Down-regulated		Fold change ≥ 1.2	0.379631	-0.303064
PA3833	0.120479	1.23347		hypothetical protein	Hypothetical, unclassified, unknown	Hypothetical, unclassified, unknown	Unknown	2	99.34	Down-regulated		Fold change ≥ 1.2	0.91909	-0.302728
PA4874	0.160421	1.23208		conserved hypothetical protein	Hypothetical, unclassified, unknown	Hypothetical, unclassified, unknown	Periplasmic	2	80.88	Down-regulated		Fold change ≥ 1.2	0.79474	-0.301096
PA4842	0.251414	1.23201		hypothetical protein	Hypothetical, unclassified, unknown	Hypothetical, unclassified, unknown	Unknown;Outer Membrane Vesicle	12	972.08	Down-regulated		Fold change ≥ 1.2	0.599611	-0.301019
PA3931	0.123508	1.23172		conserved hypothetical protein	Hypothetical, unclassified, unknown	Hypothetical, unclassified, unknown	Unknown (This protein may have multiple localization sites);Unknown (This protein may have multiple localization sites);Periplasmic	7	482.1	Down-regulated		Fold change ≥ 1.2	0.908305	-0.300677
PA1733	0.000162221	1.37469		conserved hypothetical protein	Hypothetical, unclassified, unknown	Hypothetical, unclassified, unknown	Unknown	5	331.2	Down-regulated	P-value ≤ 0.05	Fold change ≥ 1.2	3.78989	-0.459103
PA2737	0.25245	1.22837		conserved hypothetical protein	Hypothetical, unclassified, unknown	Hypothetical, unclassified, unknown	Unknown	2	143.1	Down-regulated		Fold change ≥ 1.2	0.597824	-0.296741
PA2989	0.00124528	1.37333		hypothetical protein	Hypothetical, unclassified, unknown	Hypothetical, unclassified, unknown	Cytoplasmic	2	67.84	Down-regulated	P-value ≤ 0.05	Fold change ≥ 1.2	2.90473	-0.457676
PA0754	0.0526707	1.22661		hypothetical protein	Hypothetical, unclassified, unknown	Hypothetical, unclassified, unknown	Unknown (This protein may have multiple localization sites);Unknown (This protein may have multiple localization sites)	5	235.61	Up-regulated		Fold change ≥ 1.2	1.27843	0.294682
PA1200	0.0694787	1.22564		conserved hypothetical protein	Hypothetical, unclassified, unknown	Hypothetical, unclassified, unknown	Cytoplasmic	2	69.04	Down-regulated		Fold change ≥ 1.2	1.15815	-0.29354
PA4880	0.00223068	1.36562		probable bacterioferritin	Central intermediary metabolism	Central intermediary metabolism	Cytoplasmic;Cytoplasmic	9	613.4	Down-regulated	P-value ≤ 0.05	Fold change ≥ 1.2	2.65156	-0.449557
PA0388	0.193849	1.22375		hypothetical protein	Hypothetical, unclassified, unknown	Hypothetical, unclassified, unknown	Unknown	5	263.96	Down-regulated		Fold change ≥ 1.2	0.712536	-0.291314
PA3688	0.284818	1.22187		hypothetical protein	Hypothetical, unclassified, unknown	Hypothetical, unclassified, unknown	Unknown	2	65.24	Down-regulated		Fold change ≥ 1.2	0.545433	-0.289091
PA2993	0.0617108	1.21907		conserved hypothetical protein	Hypothetical, unclassified, unknown	Hypothetical, unclassified, unknown	Unknown (This protein may have multiple localization sites);Unknown (This protein may have multiple localization sites)	2	43.2	Down-regulated		Fold change ≥ 1.2	1.20964	-0.285784
PA3031	0.304968	1.21717		hypothetical protein	Hypothetical, unclassified, unknown	Hypothetical, unclassified, unknown	Unknown;Outer Membrane Vesicle	2	236.91	Down-regulated		Fold change ≥ 1.2	0.515745	-0.283535
PA4788	0.210471	1.21652		hypothetical protein	Hypothetical, unclassified, unknown	Hypothetical, unclassified, unknown	Unknown	3	127.85	Up-regulated		Fold change ≥ 1.2	0.676808	0.282759
PA3088	0.00588503	1.36497		conserved hypothetical protein	Hypothetical, unclassified, unknown	Hypothetical, unclassified, unknown	Cytoplasmic	4	260.92	Down-regulated	P-value ≤ 0.05	Fold change ≥ 1.2	2.23025	-0.448867
PA4538	0.000898686	1.36177	ndh	NADH dehydrogenase	Energy metabolism	Energy metabolism	Cytoplasmic Membrane	6	248.69	Down-regulated	P-value ≤ 0.05	Fold change ≥ 1.2	3.04639	-0.445488
PA0859	0.0542777	1.21515		hypothetical protein	Hypothetical, unclassified, unknown	Hypothetical, unclassified, unknown	Unknown	2	139.18	Down-regulated		Fold change ≥ 1.2	1.26538	-0.281134
PA3123	0.162403	1.21349		conserved hypothetical protein	Hypothetical, unclassified, unknown	Hypothetical, unclassified, unknown	Cytoplasmic	5	335.19	Down-regulated		Fold change ≥ 1.2	0.789405	-0.279162
PA0578	0.0857928	1.21329		conserved hypothetical protein	Hypothetical, unclassified, unknown	Hypothetical, unclassified, unknown	Cytoplasmic	3	180.81	Down-regulated		Fold change ≥ 1.2	1.06655	-0.27893
PA1753	0.0597319	1.21091		conserved hypothetical protein	Hypothetical, unclassified, unknown	Hypothetical, unclassified, unknown	Cytoplasmic	2	72.66	Down-regulated		Fold change ≥ 1.2	1.22379	-0.276093
PA4768	0.0135404	1.36013	smpB	SmpB protein	Translation, post-translational modification, degradation	Translation, post-translational modification, degradation	Unknown	2	135.59	Up-regulated	P-value ≤ 0.05	Fold change ≥ 1.2	1.86837	0.443749
PA5339	0.153325	1.20625		conserved hypothetical protein	Hypothetical, unclassified, unknown	Hypothetical, unclassified, unknown	Cytoplasmic	9	945.99	Down-regulated		Fold change ≥ 1.2	0.814387	-0.270525
PA3731	0.132583	1.20485		conserved hypothetical protein	Hypothetical, unclassified, unknown	Hypothetical, unclassified, unknown	Cytoplasmic	13	1027.28	Down-regulated		Fold change ≥ 1.2	0.877513	-0.268857
PA1123	0.114104	1.20428		hypothetical protein	Hypothetical, unclassified, unknown	Hypothetical, unclassified, unknown	Unknown	3	223.86	Up-regulated		Fold change ≥ 1.2	0.9427	0.268168
PA3043	0.0637174	1.20401		conserved hypothetical protein	Hypothetical, unclassified, unknown	Hypothetical, unclassified, unknown	Cytoplasmic;Cytoplasmic	3	81.52	Down-regulated		Fold change ≥ 1.2	1.19574	-0.267845
PA3416	0.00409047	1.35954		probable pyruvate dehydrogenase E1 component, beta chain	Energy metabolism	Energy metabolism	Unknown (This protein may have multiple localization sites);Unknown (This protein may have multiple localization sites)	4	331.12	Down-regulated	P-value ≤ 0.05	Fold change ≥ 1.2	2.38823	-0.443117
PA0100	0.104978	1.2019		hypothetical protein	Hypothetical, unclassified, unknown	Hypothetical, unclassified, unknown	Unknown	6	392.83	Down-regulated		Fold change ≥ 1.2	0.978903	-0.265315
PA3952	0.146508	1.20101		hypothetical protein	Hypothetical, unclassified, unknown	Hypothetical, unclassified, unknown	Unknown	3	192.17	Down-regulated		Fold change ≥ 1.2	0.834138	-0.264252
PA2642	0.0158168	1.35783	nuoG	NADH dehydrogenase I chain G	Energy metabolism	Energy metabolism	Unknown (This protein may have multiple localization sites);Unknown (This protein may have multiple localization sites);Outer Membrane Vesicle	25	1842.04	Down-regulated	P-value ≤ 0.05	Fold change ≥ 1.2	1.80088	-0.441304
PA5371	0.51838	1.19691		conserved hypothetical protein	Hypothetical, unclassified, unknown	Hypothetical, unclassified, unknown	Unknown	2	135.89	Down-regulated			0.285352	-0.259316
PA3440.1	0.284046	1.19622		Uncharacterized protein	Hypothetical, unclassified, unknown	Hypothetical, unclassified, unknown		2	143.86	Down-regulated			0.546611	-0.258486
PA4683	0.603601	1.19547		hypothetical protein	Hypothetical, unclassified, unknown	Hypothetical, unclassified, unknown	Unknown	2	49.29	Up-regulated			0.21925	0.257575
PA2345	0.13773	1.19393		conserved hypothetical protein	Hypothetical, unclassified, unknown	Hypothetical, unclassified, unknown	Unknown (This protein may have multiple localization sites);Unknown (This protein may have multiple localization sites)	3	236.01	Down-regulated			0.860971	-0.255722
PA2052	0.035321	1.35627	cynS	cyanate lyase	Central intermediary metabolism	Central intermediary metabolism	Cytoplasmic;Cytoplasmic	3	190.2	Down-regulated	P-value ≤ 0.05	Fold change ≥ 1.2	1.45197	-0.439646
PA0484	0.0141497	1.351		conserved hypothetical protein	Hypothetical, unclassified, unknown	Hypothetical, unclassified, unknown	Cytoplasmic	2	117.43	Down-regulated	P-value ≤ 0.05	Fold change ≥ 1.2	1.84925	-0.43403
PA4476	0.227317	1.18874		hypothetical protein	Hypothetical, unclassified, unknown	Hypothetical, unclassified, unknown	Outer Membrane	3	126.04	Down-regulated			0.643368	-0.249431
PA2867	0.044957	1.34333		probable chemotaxis transducer	Motility, Chemotaxis and Attachment	Motility, Chemotaxis and Attachment	Cytoplasmic Membrane	9	761.68	Down-regulated	P-value ≤ 0.05	Fold change ≥ 1.2	1.3472	-0.42581
PA4421	0.296487	1.18768		conserved hypothetical protein	Hypothetical, unclassified, unknown	Hypothetical, unclassified, unknown	Cytoplasmic	2	96.82	Down-regulated			0.527994	-0.248151
PA3923	0.533735	1.18765		hypothetical protein	Hypothetical, unclassified, unknown	Hypothetical, unclassified, unknown	Outer Membrane	18	1641.83	Up-regulated			0.272674	0.248106
PA3728	0.215823	1.18651		hypothetical protein	Hypothetical, unclassified, unknown	Hypothetical, unclassified, unknown	Cytoplasmic Membrane	3	95.91	Down-regulated			0.665903	-0.246721
PA0115	0.281551	1.18616		conserved hypothetical protein	Hypothetical, unclassified, unknown	Hypothetical, unclassified, unknown	Cytoplasmic	4	148.01	Down-regulated			0.550443	-0.246301
PA3674	0.150877	1.18572		hypothetical protein	Hypothetical, unclassified, unknown	Hypothetical, unclassified, unknown	Unknown;Outer Membrane Vesicle	6	426.7	Down-regulated			0.821376	-0.245757
PA1110	0.162733	1.18567		hypothetical protein	Hypothetical, unclassified, unknown	Hypothetical, unclassified, unknown	Cytoplasmic	2	49.23	Up-regulated			0.788524	0.245707
PA4969	0.000522688	1.33747	cpdA	Cyclic AMP (cAMP) Phosphodiesterase, CpdA	Motility, Chemotaxis and Attachment	Motility, Chemotaxis and Attachment	Cytoplasmic	4	258.75	Up-regulated	P-value ≤ 0.05	Fold change ≥ 1.2	3.28176	0.419502
PA0328	0.0354323	1.34469	aaaA	arginine-specific autotransporter of Pseudomonas aeruginosa, AaaA	Amino acid biosynthesis and metabolism	Amino acid biosynthesis and metabolism	Outer Membrane;Outer Membrane Vesicle;Outer Membrane	10	666.68	Up-regulated	P-value ≤ 0.05	Fold change ≥ 1.2	1.4506	0.427274
PA3346	0.0383718	1.34453	hsbR	two-component response regulator	Biofilm formation	Biofilm formation	Cytoplasmic	2	82.4	Down-regulated	P-value ≤ 0.05	Fold change ≥ 1.2	1.41599	-0.427099
PA0558	0.0551298	1.18293		conserved hypothetical protein	Hypothetical, unclassified, unknown	Hypothetical, unclassified, unknown	Cytoplasmic	5	258.22	Down-regulated			1.25861	-0.242371
PA4611	0.472379	1.18158		hypothetical protein	Hypothetical, unclassified, unknown	Hypothetical, unclassified, unknown	Cytoplasmic	3	190.91	Down-regulated			0.325709	-0.240715
PA0537	0.0958085	1.17817		conserved hypothetical protein	Hypothetical, unclassified, unknown	Hypothetical, unclassified, unknown	Unknown;Outer Membrane Vesicle	9	917.64	Down-regulated			1.0186	-0.236551
PA4998	0.298413	1.17733		conserved hypothetical protein	Hypothetical, unclassified, unknown	Hypothetical, unclassified, unknown	Cytoplasmic	6	269.59	Up-regulated			0.525183	0.235525
PA1830	0.444068	1.17488		hypothetical protein	Hypothetical, unclassified, unknown	Hypothetical, unclassified, unknown	Unknown	4	251.32	Down-regulated			0.35255	-0.232511
PA4993	0.153138	1.17463		hypothetical protein	Hypothetical, unclassified, unknown	Hypothetical, unclassified, unknown	Unknown	2	62.55	Down-regulated			0.814916	-0.23221
PA3846	0.0582779	1.17455		hypothetical protein	Hypothetical, unclassified, unknown	Hypothetical, unclassified, unknown	Cytoplasmic	5	292.12	Down-regulated			1.2345	-0.232114
PA3402	0.0852013	1.17246		hypothetical protein	Hypothetical, unclassified, unknown	Hypothetical, unclassified, unknown	Cytoplasmic Membrane	3	149.06	Down-regulated			1.06955	-0.229543
PA3980	0.294612	1.17212		conserved hypothetical protein	Hypothetical, unclassified, unknown	Hypothetical, unclassified, unknown	Cytoplasmic	4	207.11	Up-regulated			0.53075	0.229123
PA4441	0.0682315	1.17201		hypothetical protein	Hypothetical, unclassified, unknown	Hypothetical, unclassified, unknown	Unknown;Outer Membrane Vesicle	10	983.39	Down-regulated			1.16602	-0.228984
PA3806	0.192515	1.17183		conserved hypothetical protein	Hypothetical, unclassified, unknown	Hypothetical, unclassified, unknown	Cytoplasmic	6	493.81	Up-regulated			0.715536	0.228764
PA1746	0.0747847	1.17157		hypothetical protein	Hypothetical, unclassified, unknown	Hypothetical, unclassified, unknown	Cytoplasmic;Outer Membrane Vesicle	7	492.8	Up-regulated			1.12619	0.228444
PA0055	0.291313	1.17151		hypothetical protein	Hypothetical, unclassified, unknown	Hypothetical, unclassified, unknown	Cytoplasmic	5	236.98	Down-regulated			0.535641	-0.22837
PA1112	0.282553	1.17014		conserved hypothetical protein	Hypothetical, unclassified, unknown	Hypothetical, unclassified, unknown	Unknown	2	211.18	Down-regulated			0.548901	-0.226684
PA3353	0.0188812	1.34425	flgZ	hypothetical protein	Hypothetical, unclassified, unknown	Hypothetical, unclassified, unknown	Cytoplasmic	3	143	Down-regulated	P-value ≤ 0.05	Fold change ≥ 1.2	1.72397	-0.426802
PA2971	0.0794313	1.1675		conserved hypothetical protein	Hypothetical, unclassified, unknown	Hypothetical, unclassified, unknown	Cytoplasmic	2	89.6	Up-regulated			1.10001	0.223417
PA4689	0.11735	1.16633		hypothetical protein	Hypothetical, unclassified, unknown	Hypothetical, unclassified, unknown	Outer Membrane;Outer Membrane Vesicle	9	477.6	Down-regulated			0.930517	-0.221979
PA1479	0.0423174	1.34408	ccmE	cytochrome C-type biogenesis protein CcmE	Energy metabolism	Energy metabolism	Unknown	2	76.02	Down-regulated	P-value ≤ 0.05	Fold change ≥ 1.2	1.37348	-0.426614
PA4336	0.0678498	1.16504		conserved hypothetical protein	Hypothetical, unclassified, unknown	Hypothetical, unclassified, unknown	Cytoplasmic	5	340.64	Down-regulated			1.16845	-0.220375
PA1624	0.292522	1.16453		hypothetical protein	Hypothetical, unclassified, unknown	Hypothetical, unclassified, unknown	Unknown	3	223.62	Down-regulated			0.533842	-0.219751
PA0306.1	0.0772757	1.16373		Uncharacterized protein	Hypothetical, unclassified, unknown	Hypothetical, unclassified, unknown		8	847.02	Down-regulated			1.11196	-0.21876
PA4390	0.0958692	1.16361		hypothetical protein	Hypothetical, unclassified, unknown	Hypothetical, unclassified, unknown	Unknown;Outer Membrane Vesicle	5	192.63	Down-regulated			1.01832	-0.218613
PA4550	0.00280303	1.33093	fimU	type 4 fimbrial biogenesis protein FimU	Motility, Chemotaxis and Attachment	Motility, Chemotaxis and Attachment	Unknown	2	98.56	Up-regulated	P-value ≤ 0.05	Fold change ≥ 1.2	2.55237	0.412436
PA5137	0.268473	1.15896		hypothetical protein	Hypothetical, unclassified, unknown	Hypothetical, unclassified, unknown	Unknown	5	298.93	Up-regulated			0.571099	0.212833
PA1324	0.236795	1.15827		hypothetical protein	Hypothetical, unclassified, unknown	Hypothetical, unclassified, unknown	Unknown	5	218.67	Down-regulated			0.625628	-0.211967
PA2581	0.148432	1.1582		hypothetical protein	Hypothetical, unclassified, unknown	Hypothetical, unclassified, unknown	Unknown;Outer Membrane Vesicle	3	84.6	Down-regulated			0.828472	-0.211883
PA3440	0.332513	1.15618		conserved hypothetical protein	Hypothetical, unclassified, unknown	Hypothetical, unclassified, unknown	Unknown	3	214.23	Down-regulated			0.478192	-0.209361
PA3801	0.182979	1.15536		conserved hypothetical protein	Hypothetical, unclassified, unknown	Hypothetical, unclassified, unknown	Unknown;Outer Membrane Vesicle	9	591.48	Down-regulated			0.737598	-0.208339
PA0660	0.0849037	1.15148		hypothetical protein	Hypothetical, unclassified, unknown	Hypothetical, unclassified, unknown	Cytoplasmic	8	675.15	Down-regulated			1.07107	-0.203486
PA5052	0.0435477	1.34152		hypothetical protein	Hypothetical, unclassified, unknown	Hypothetical, unclassified, unknown	Cytoplasmic Membrane;Outer Membrane Vesicle	2	69.83	Up-regulated	P-value ≤ 0.05	Fold change ≥ 1.2	1.36103	0.423864
PA0462	0.23093	1.14949		hypothetical protein	Hypothetical, unclassified, unknown	Hypothetical, unclassified, unknown	Unknown	5	189.63	Down-regulated			0.63652	-0.200996
PA2741	0.0386923	1.34021	rplT	50S ribosomal protein L20	Translation, post-translational modification, degradation	Translation, post-translational modification, degradation	Cytoplasmic;Outer Membrane Vesicle	4	155.29	Up-regulated	P-value ≤ 0.05	Fold change ≥ 1.2	1.41238	0.422454
PA0735	0.181845	1.14535		hypothetical protein	Hypothetical, unclassified, unknown	Hypothetical, unclassified, unknown	Unknown	2	40.13	Down-regulated			0.740298	-0.195792
PA2204	0.0122467	1.33963		probable binding protein component of ABC transporter	Transport of small molecules	Transport of small molecules	Periplasmic;Periplasmic	12	836.86	Down-regulated	P-value ≤ 0.05	Fold change ≥ 1.2	1.91198	-0.421836
PA1430	0.00362608	1.10653	lasR	transcriptional regulator LasR	Quorum sensing	Quorum sensing	Cytoplasmic;Cytoplasmic	7	423.81	Down-regulated	P-value ≤ 0.05		2.44056	-0.146048
PA3208	0.157041	1.14323		conserved hypothetical protein	Hypothetical, unclassified, unknown	Hypothetical, unclassified, unknown	Cytoplasmic Membrane	6	337.67	Down-regulated			0.803987	-0.19312
PA2218	0.428154	1.14319		hypothetical protein	Hypothetical, unclassified, unknown	Hypothetical, unclassified, unknown	Unknown	2	51.3	Down-regulated			0.3684	-0.193066
PA3481	0.053143	1.14296		conserved hypothetical protein	Hypothetical, unclassified, unknown	Hypothetical, unclassified, unknown	Cytoplasmic Membrane	10	678.9	Down-regulated			1.27455	-0.192773
PA4017	0.0693552	1.14263		conserved hypothetical protein	Hypothetical, unclassified, unknown	Hypothetical, unclassified, unknown	Cytoplasmic	3	152.98	Down-regulated			1.15892	-0.192356
PA0415	0.0202205	1.31143	chpC	probable chemotaxis protein	Motility, Chemotaxis and Attachment	Motility, Chemotaxis and Attachment	Unknown	4	360.2	Up-regulated	P-value ≤ 0.05	Fold change ≥ 1.2	1.69421	0.391136
PA1069	0.45254	1.1423		hypothetical protein	Hypothetical, unclassified, unknown	Hypothetical, unclassified, unknown	Cytoplasmic	18	1181.8	Down-regulated			0.344343	-0.191944
PA2806	0.0943896	1.14199		conserved hypothetical protein	Hypothetical, unclassified, unknown	Hypothetical, unclassified, unknown	Cytoplasmic	2	171.72	Down-regulated			1.02508	-0.191555
PA4454	0.218773	1.14131		conserved hypothetical protein	Hypothetical, unclassified, unknown	Hypothetical, unclassified, unknown	Unknown;Outer Membrane Vesicle	5	312.5	Down-regulated			0.660006	-0.190686
PA5542	0.0449329	1.33566		Pseudomonas imipenem beta-lactamase PIB-1	Putative enzymes	Putative enzymes	Unknown	2	84.56	Up-regulated	P-value ≤ 0.05	Fold change ≥ 1.2	1.34744	0.417548
PA4746	0.0912497	1.13867		conserved hypothetical protein	Hypothetical, unclassified, unknown	Hypothetical, unclassified, unknown	Cytoplasmic	2	116.64	Down-regulated			1.03977	-0.18735
PA4577	0.478279	1.13733		hypothetical protein	Hypothetical, unclassified, unknown	Hypothetical, unclassified, unknown	Unknown	3	172.4	Down-regulated			0.320319	-0.185656
PA1969	0.332473	1.13626		hypothetical protein	Hypothetical, unclassified, unknown	Hypothetical, unclassified, unknown	Unknown;Outer Membrane Vesicle	3	246.19	Down-regulated			0.478244	-0.184299
PA4426	0.0565478	1.13616		conserved hypothetical protein	Hypothetical, unclassified, unknown	Hypothetical, unclassified, unknown	Periplasmic;Outer Membrane Vesicle	7	636.55	Down-regulated			1.24758	-0.184162
PA5232	0.236563	1.13482		conserved hypothetical protein	Hypothetical, unclassified, unknown	Hypothetical, unclassified, unknown	Cytoplasmic Membrane;Outer Membrane Vesicle	11	581.29	Down-regulated			0.626053	-0.182466
PA3017	0.330943	1.13434		conserved hypothetical protein	Hypothetical, unclassified, unknown	Hypothetical, unclassified, unknown	Unknown	2	76.13	Down-regulated			0.480247	-0.181852
PA0665	0.382052	1.13432		conserved hypothetical protein	Hypothetical, unclassified, unknown	Hypothetical, unclassified, unknown	Cytoplasmic	2	102.76	Down-regulated			0.417878	-0.181831
PA4587	0.0137398	1.33447	ccpR	cytochrome c551 peroxidase precursor	Energy metabolism	Energy metabolism	Periplasmic;Periplasmic	11	904.96	Up-regulated	P-value ≤ 0.05	Fold change ≥ 1.2	1.86202	0.416264
PA5376	0.00423088	1.33261	cbcV	CbcV	Transport of small molecules	Transport of small molecules	Cytoplasmic Membrane	7	428.51	Up-regulated	P-value ≤ 0.05	Fold change ≥ 1.2	2.37357	0.414259
PA5064	0.158015	1.13094		hypothetical protein	Hypothetical, unclassified, unknown	Hypothetical, unclassified, unknown	Cytoplasmic	4	374.15	Down-regulated			0.801302	-0.177522
PA5237	0.21713	1.13089		conserved hypothetical protein	Hypothetical, unclassified, unknown	Hypothetical, unclassified, unknown	Cytoplasmic	5	247.59	Up-regulated			0.663281	0.177462
PA4955	0.302531	1.13062		hypothetical protein	Hypothetical, unclassified, unknown	Hypothetical, unclassified, unknown	Cytoplasmic Membrane	2	109.29	Up-regulated			0.519231	0.177112
PA4793	0.0703702	1.13008		hypothetical protein	Hypothetical, unclassified, unknown	Hypothetical, unclassified, unknown	Unknown	5	296.66	Down-regulated			1.15261	-0.176426
PA3626	0.118789	1.12968		conserved hypothetical protein	Hypothetical, unclassified, unknown	Hypothetical, unclassified, unknown	Cytoplasmic	3	104.01	Up-regulated			0.925222	0.175912
PA0431	0.00237954	1.33232		hypothetical protein	Hypothetical, unclassified, unknown	Hypothetical, unclassified, unknown	Unknown	2	213.11	Down-regulated	P-value ≤ 0.05	Fold change ≥ 1.2	2.62351	-0.41394
PA3618	0.152004	1.12889		conserved hypothetical protein	Hypothetical, unclassified, unknown	Hypothetical, unclassified, unknown	Unknown	2	165.11	Down-regulated			0.818146	-0.174903
PA0414	0.00653453	1.29565	chpB	probable methylesterase	Motility, Chemotaxis and Attachment	Motility, Chemotaxis and Attachment	Cytoplasmic	2	84.4	Up-regulated	P-value ≤ 0.05	Fold change ≥ 1.2	2.18479	0.373677
PA2875	0.0613304	1.12845		conserved hypothetical protein	Hypothetical, unclassified, unknown	Hypothetical, unclassified, unknown	Cytoplasmic	7	358.48	Up-regulated			1.21232	0.174345
PA5422	0.060546	1.12821		hypothetical protein	Hypothetical, unclassified, unknown	Hypothetical, unclassified, unknown	Cytoplasmic	5	376.06	Down-regulated			1.21791	-0.174038
PA2731	0.393987	1.12774		Uncharacterized protein	Hypothetical, unclassified, unknown	Hypothetical, unclassified, unknown	Cytoplasmic	2	83.59	Down-regulated			0.404518	-0.173439
PA5303	0.151899	1.12552		conserved hypothetical protein	Hypothetical, unclassified, unknown	Hypothetical, unclassified, unknown	Cytoplasmic	4	230.97	Down-regulated			0.818446	-0.17059
PA0382	0.0297233	1.33033	micA	DNA mismatch repair protein MicA	DNA replication, recombination, modification and repair	DNA replication, recombination, modification and repair	Cytoplasmic	3	107.41	Up-regulated	P-value ≤ 0.05	Fold change ≥ 1.2	1.5269	0.411786
PA3956	0.402611	1.12327		hypothetical protein	Hypothetical, unclassified, unknown	Hypothetical, unclassified, unknown	Unknown	2	113.25	Down-regulated			0.395114	-0.16771
PA0446	0.0546246	1.12242		conserved hypothetical protein	Hypothetical, unclassified, unknown	Hypothetical, unclassified, unknown	Cytoplasmic;Cytoplasmic	13	868.04	Up-regulated			1.26261	0.166614
PA0290	0.430185	1.12187		hypothetical protein	Hypothetical, unclassified, unknown	Hypothetical, unclassified, unknown	Cytoplasmic Membrane	2	167.14	Down-regulated			0.366344	-0.165899
PA2110	0.139029	1.12177		hypothetical protein	Hypothetical, unclassified, unknown	Hypothetical, unclassified, unknown	Cytoplasmic	4	240.39	Down-regulated			0.856893	-0.165781
PA1307	0.113979	1.12086		conserved hypothetical protein	Hypothetical, unclassified, unknown	Hypothetical, unclassified, unknown	Cytoplasmic	4	170.95	Down-regulated			0.943176	-0.16461
PA2544	0.325032	1.12076		hypothetical protein	Hypothetical, unclassified, unknown	Hypothetical, unclassified, unknown	Cytoplasmic	3	201.5	Down-regulated			0.488073	-0.164482
PA5247	0.518455	1.12049		conserved hypothetical protein	Hypothetical, unclassified, unknown	Hypothetical, unclassified, unknown	Cytoplasmic	2	76.38	Down-regulated			0.285289	-0.164131
PA3110	0.352206	1.12007		hypothetical protein	Hypothetical, unclassified, unknown	Hypothetical, unclassified, unknown	Unknown	2	84.99	Down-regulated			0.453203	-0.163585
PA3982	0.387307	1.11914		conserved hypothetical protein	Hypothetical, unclassified, unknown	Hypothetical, unclassified, unknown	Cytoplasmic	2	133.54	Down-regulated			0.411944	-0.162388
PA2540	0.178891	1.11899		conserved hypothetical protein	Hypothetical, unclassified, unknown	Hypothetical, unclassified, unknown	Cytoplasmic;Outer Membrane Vesicle	9	386.11	Down-regulated			0.747413	-0.162193
PA0309	0.33518	1.11793		hypothetical protein	Hypothetical, unclassified, unknown	Hypothetical, unclassified, unknown	Unknown	4	404.57	Down-regulated			0.474722	-0.160833
PA3070	0.0607629	1.11693		conserved hypothetical protein	Hypothetical, unclassified, unknown	Hypothetical, unclassified, unknown	Cytoplasmic;Cytoplasmic	6	275.28	Down-regulated			1.21636	-0.159534
PA3202	0.586646	1.11675		conserved hypothetical protein	Hypothetical, unclassified, unknown	Hypothetical, unclassified, unknown	Unknown	2	64.42	Down-regulated			0.231624	-0.159304
PA0955	0.119045	1.11673		hypothetical protein	Hypothetical, unclassified, unknown	Hypothetical, unclassified, unknown	Unknown (This protein may have multiple localization sites);Unknown (This protein may have multiple localization sites);Outer Membrane Vesicle	5	233.46	Down-regulated			0.92429	-0.159277
PA4686	0.388889	1.11575		hypothetical protein	Hypothetical, unclassified, unknown	Hypothetical, unclassified, unknown	Cytoplasmic	10	578.76	Down-regulated			0.410175	-0.158019
PA5481	0.669711	1.1148		hypothetical protein	Hypothetical, unclassified, unknown	Hypothetical, unclassified, unknown	Periplasmic	4	168.58	Up-regulated			0.174112	0.156783
PA3453	0.210686	1.11476		conserved hypothetical protein	Hypothetical, unclassified, unknown	Hypothetical, unclassified, unknown	Unknown	4	298.51	Down-regulated			0.676364	-0.156736
PA3240	0.197	1.11397		conserved hypothetical protein	Hypothetical, unclassified, unknown	Hypothetical, unclassified, unknown	Cytoplasmic	2	62.8	Down-regulated			0.705534	-0.155712
PA5229	0.13422	1.1139		conserved hypothetical protein	Hypothetical, unclassified, unknown	Hypothetical, unclassified, unknown	Unknown	8	484.86	Down-regulated			0.872184	-0.155623
PA1616	0.34852	1.11352		conserved hypothetical protein	Hypothetical, unclassified, unknown	Hypothetical, unclassified, unknown	Unknown	4	247.06	Down-regulated			0.457772	-0.155122
PA0128	0.31967	1.11341		conserved hypothetical protein	Hypothetical, unclassified, unknown	Hypothetical, unclassified, unknown	Unknown	2	110.62	Down-regulated			0.495299	-0.154979
PA4121	0.217582	1.11306		conserved hypothetical protein	Hypothetical, unclassified, unknown	Hypothetical, unclassified, unknown	Cytoplasmic	3	181.15	Down-regulated			0.662378	-0.154535
PA0653	0.266224	1.11248		conserved hypothetical protein	Hypothetical, unclassified, unknown	Hypothetical, unclassified, unknown	Cytoplasmic	2	96.53	Up-regulated			0.574753	0.153785
PA3732	0.195686	1.11239		Uncharacterized protein	Hypothetical, unclassified, unknown	Hypothetical, unclassified, unknown	Unknown	3	265.88	Down-regulated			0.70844	-0.153665
PA1089	0.0823674	1.11141		conserved hypothetical protein	Hypothetical, unclassified, unknown	Hypothetical, unclassified, unknown	Cytoplasmic	2	110.09	Down-regulated			1.08424	-0.152386
PA1768	0.163022	1.11097		hypothetical protein	Hypothetical, unclassified, unknown	Hypothetical, unclassified, unknown	Unknown	5	251.33	Down-regulated			0.787755	-0.151815
PA0856	0.239276	1.11069		hypothetical protein	Hypothetical, unclassified, unknown	Hypothetical, unclassified, unknown	Unknown	9	592.29	Down-regulated			0.621101	-0.151452
PA3251	0.0387241	1.32736		hypothetical protein	Hypothetical, unclassified, unknown	Hypothetical, unclassified, unknown	Unknown	2	52.47	Down-regulated	P-value ≤ 0.05	Fold change ≥ 1.2	1.41202	-0.408565
PA3804	0.388985	1.1102		hypothetical protein	Hypothetical, unclassified, unknown	Hypothetical, unclassified, unknown	Unknown;Unknown;Outer Membrane Vesicle	7	707.16	Down-regulated			0.410067	-0.150814
PA4643	0.639803	1.11019		hypothetical protein	Hypothetical, unclassified, unknown	Hypothetical, unclassified, unknown	Unknown	2	134.32	Down-regulated			0.193954	-0.15081
PA1228	0.915597	1.10975		hypothetical protein	Hypothetical, unclassified, unknown	Hypothetical, unclassified, unknown	Unknown	3	167.93	Up-regulated			0.0382955	0.150237
PA4684	0.415034	1.1094		hypothetical protein	Hypothetical, unclassified, unknown	Hypothetical, unclassified, unknown	Cytoplasmic	4	188.45	Up-regulated			0.381916	0.149778
PA2902	0.411752	1.10884		hypothetical protein	Hypothetical, unclassified, unknown	Hypothetical, unclassified, unknown	Unknown	4	159.35	Up-regulated			0.385364	0.149057
PA3613	0.290062	1.10879		hypothetical protein	Hypothetical, unclassified, unknown	Hypothetical, unclassified, unknown	Cytoplasmic	20	1263.85	Up-regulated			0.537509	0.14899
PA0308	0.266958	1.10844		hypothetical protein	Hypothetical, unclassified, unknown	Hypothetical, unclassified, unknown	Cytoplasmic	2	82.19	Up-regulated			0.573558	0.148533
PA4656	0.138235	1.10834		conserved hypothetical protein	Hypothetical, unclassified, unknown	Hypothetical, unclassified, unknown	Cytoplasmic	4	286.78	Down-regulated			0.859382	-0.148399
PA2448	0.453404	1.10579		hypothetical protein	Hypothetical, unclassified, unknown	Hypothetical, unclassified, unknown	Unknown (This protein may have multiple localization sites);Periplasmic	16	925.08	Down-regulated			0.343515	-0.145076
PA1372	0.180637	1.10567		hypothetical protein	Hypothetical, unclassified, unknown	Hypothetical, unclassified, unknown	Cytoplasmic	19	1086.07	Up-regulated			0.743194	0.144924
PA2328	0.494502	1.10458		hypothetical protein	Hypothetical, unclassified, unknown	Hypothetical, unclassified, unknown	Cytoplasmic Membrane	5	339.87	Down-regulated			0.305832	-0.143493
PA2817	0.324333	1.10334		hypothetical protein	Hypothetical, unclassified, unknown	Hypothetical, unclassified, unknown	Cytoplasmic	3	220.88	Down-regulated			0.489009	-0.141876
PA1941	0.191531	1.10284		hypothetical protein	Hypothetical, unclassified, unknown	Hypothetical, unclassified, unknown	Unknown	2	56	Down-regulated			0.71776	-0.141217
PA4709	0.0489596	1.32717	phuS	PhuS	Putative enzymes	Putative enzymes	Cytoplasmic	6	302.45	Down-regulated	P-value ≤ 0.05	Fold change ≥ 1.2	1.31016	-0.40835
PA5006	0.152424	1.10252		putative kinase	Hypothetical, unclassified, unknown	Hypothetical, unclassified, unknown	Cytoplasmic	5	253.32	Up-regulated			0.816947	0.140801
PA2954	0.24002	1.10243		hypothetical protein	Hypothetical, unclassified, unknown	Hypothetical, unclassified, unknown	Cytoplasmic	4	134.98	Down-regulated			0.619753	-0.140692
PA4851	0.0750815	1.10199		hypothetical protein	Hypothetical, unclassified, unknown	Hypothetical, unclassified, unknown	Cytoplasmic	5	344.65	Down-regulated			1.12447	-0.140107
PA1271	0.0238378	1.32716		probable tonB-dependent receptor	Transport of small molecules	Transport of small molecules	Outer Membrane;Outer Membrane;Outer Membrane Vesicle	5	351.73	Up-regulated	P-value ≤ 0.05	Fold change ≥ 1.2	1.62273	0.408342
PA4949	0.0685773	1.10106		conserved hypothetical protein	Hypothetical, unclassified, unknown	Hypothetical, unclassified, unknown	Unknown	6	300.37	Down-regulated			1.16382	-0.138896
PA5115	0.00726256	1.32616		conserved hypothetical protein	Hypothetical, unclassified, unknown	Hypothetical, unclassified, unknown	Cytoplasmic	4	224.68	Down-regulated	P-value ≤ 0.05	Fold change ≥ 1.2	2.13891	-0.407251
PA3046	0.463936	1.09927		conserved hypothetical protein	Hypothetical, unclassified, unknown	Hypothetical, unclassified, unknown	Unknown	2	66.33	Up-regulated			0.333542	0.136545
PA3844	0.893615	1.09811		hypothetical protein	Hypothetical, unclassified, unknown	Hypothetical, unclassified, unknown	Unknown	2	61.03	Down-regulated			0.0488497	-0.135022
PA1592	0.103285	1.09704		hypothetical protein	Hypothetical, unclassified, unknown	Hypothetical, unclassified, unknown	Unknown	2	83.5	Down-regulated			0.985965	-0.133611
PA2630	0.221886	1.09503		conserved hypothetical protein	Hypothetical, unclassified, unknown	Hypothetical, unclassified, unknown	Cytoplasmic;Cytoplasmic	9	569.32	Up-regulated			0.653871	0.130975
PA5329	0.50351	1.09465		conserved hypothetical protein	Hypothetical, unclassified, unknown	Hypothetical, unclassified, unknown	Cytoplasmic	2	66.2	Down-regulated			0.297992	-0.130465
PA4511	0.446368	1.09395		conserved hypothetical protein	Hypothetical, unclassified, unknown	Hypothetical, unclassified, unknown	Cytoplasmic	2	111.21	Down-regulated			0.350307	-0.129544
PA2582	0.0608282	1.09338		hypothetical protein	Hypothetical, unclassified, unknown	Hypothetical, unclassified, unknown	Unknown	6	333.44	Up-regulated			1.2159	0.128794
PA3922	0.829475	1.09337		conserved hypothetical protein	Hypothetical, unclassified, unknown	Hypothetical, unclassified, unknown	Unknown	25	2240.85	Up-regulated			0.0811968	0.128782
PA4388	0.107452	1.09323		hypothetical protein	Hypothetical, unclassified, unknown	Hypothetical, unclassified, unknown	Cytoplasmic	5	245.54	Up-regulated			0.968787	0.128592
PA0267	0.444611	1.09199		hypothetical protein	Hypothetical, unclassified, unknown	Hypothetical, unclassified, unknown	Cytoplasmic	3	67.97	Down-regulated			0.352019	-0.126957
PA1597	0.0892059	1.09196		hypothetical protein	Hypothetical, unclassified, unknown	Hypothetical, unclassified, unknown	Cytoplasmic	9	426.47	Down-regulated			1.04961	-0.126917
PA2562	0.600461	1.09096		hypothetical protein	Hypothetical, unclassified, unknown	Hypothetical, unclassified, unknown	Unknown	2	141.85	Down-regulated			0.221515	-0.125603
PA4972	0.293032	1.09034		hypothetical protein	Hypothetical, unclassified, unknown	Hypothetical, unclassified, unknown	Cytoplasmic;Outer Membrane Vesicle	7	327.85	Up-regulated			0.533085	0.124779
PA3908	0.00976744	1.32471	tsiT	hypothetical protein	Hypothetical, unclassified, unknown	Hypothetical, unclassified, unknown	Cytoplasmic	3	173.35	Down-regulated	P-value ≤ 0.05	Fold change ≥ 1.2	2.01022	-0.405672
PA3799	0.0325063	1.32418		conserved hypothetical protein	Hypothetical, unclassified, unknown	Hypothetical, unclassified, unknown	Cytoplasmic Membrane	8	656.48	Up-regulated	P-value ≤ 0.05	Fold change ≥ 1.2	1.48803	0.405101
PA1206	0.0688434	1.08848		hypothetical protein	Hypothetical, unclassified, unknown	Hypothetical, unclassified, unknown	Cytoplasmic	3	126.37	Down-regulated			1.16214	-0.12231
PA2972	0.379654	1.08777		conserved hypothetical protein	Hypothetical, unclassified, unknown	Hypothetical, unclassified, unknown	Cytoplasmic	3	189.7	Down-regulated			0.420612	-0.121374
PA3052	0.296909	1.0875		hypothetical protein	Hypothetical, unclassified, unknown	Hypothetical, unclassified, unknown	Cytoplasmic	2	113.07	Down-regulated			0.527377	-0.121014
PA3435	0.408361	1.08645		conserved hypothetical protein	Hypothetical, unclassified, unknown	Hypothetical, unclassified, unknown	Unknown	6	399.18	Down-regulated			0.388956	-0.11962
PA2066	0.501553	1.08512		hypothetical protein	Hypothetical, unclassified, unknown	Hypothetical, unclassified, unknown	Cytoplasmic	9	490.24	Down-regulated			0.299683	-0.117854
PA0550	0.386221	1.08458		conserved hypothetical protein	Hypothetical, unclassified, unknown	Hypothetical, unclassified, unknown	Cytoplasmic	3	101.62	Down-regulated			0.413164	-0.117138
PA0900	0.554011	1.0845		hypothetical protein	Hypothetical, unclassified, unknown	Hypothetical, unclassified, unknown	Cytoplasmic	2	155.41	Down-regulated			0.256482	-0.117033
PA3170	0.258405	1.08425		conserved hypothetical protein	Hypothetical, unclassified, unknown	Hypothetical, unclassified, unknown	Cytoplasmic;Cytoplasmic	5	311.32	Down-regulated			0.587699	-0.116691
PA4279	0.173756	1.08306		hypothetical protein	Hypothetical, unclassified, unknown	Hypothetical, unclassified, unknown	Cytoplasmic	2	154.75	Down-regulated			0.76006	-0.115116
PA2770	0.0540989	1.08174		hypothetical protein	Hypothetical, unclassified, unknown	Hypothetical, unclassified, unknown	Cytoplasmic	5	310.51	Up-regulated			1.26681	0.113357
PA1769	0.0675456	1.08153		conserved hypothetical protein	Hypothetical, unclassified, unknown	Hypothetical, unclassified, unknown	Cytoplasmic;Cytoplasmic	8	426.79	Down-regulated			1.1704	-0.113077
PA3670	0.394708	1.08087		hypothetical protein	Hypothetical, unclassified, unknown	Hypothetical, unclassified, unknown	Cytoplasmic Membrane	2	111.3	Up-regulated			0.403724	0.1122
PA3056	0.227973	1.08043		hypothetical protein	Hypothetical, unclassified, unknown	Hypothetical, unclassified, unknown	Cytoplasmic	3	220.72	Down-regulated			0.642116	-0.111608
PA3797	0.390652	1.07983		conserved hypothetical protein	Hypothetical, unclassified, unknown	Hypothetical, unclassified, unknown	Cytoplasmic	6	249.28	Down-regulated			0.40821	-0.110798
PA5506	0.448712	1.07937		hypothetical protein	Hypothetical, unclassified, unknown	Hypothetical, unclassified, unknown	Cytoplasmic	4	318.41	Down-regulated			0.348032	-0.110196
PA3675	0.635306	1.07934		hypothetical protein	Hypothetical, unclassified, unknown	Hypothetical, unclassified, unknown	Unknown	2	110.69	Down-regulated			0.197017	-0.110147
PA2827	0.530369	1.07915		conserved hypothetical protein	Hypothetical, unclassified, unknown	Hypothetical, unclassified, unknown	Cytoplasmic	2	77.38	Down-regulated			0.275422	-0.109899
PA3317	0.500814	1.07898		hypothetical protein	Hypothetical, unclassified, unknown	Hypothetical, unclassified, unknown	Unknown;Outer Membrane Vesicle	4	262.2	Down-regulated			0.300324	-0.109665
PA4015	0.454063	1.07807		conserved hypothetical protein	Hypothetical, unclassified, unknown	Hypothetical, unclassified, unknown	Cytoplasmic	10	486.07	Down-regulated			0.342884	-0.108455
PA5209	0.093489	1.07792		hypothetical protein	Hypothetical, unclassified, unknown	Hypothetical, unclassified, unknown	Unknown (This protein may have multiple localization sites);Unknown (This protein may have multiple localization sites)	10	483.14	Up-regulated			1.02924	0.108247
PA3856	0.531876	1.07745		hypothetical protein	Hypothetical, unclassified, unknown	Hypothetical, unclassified, unknown	Unknown	2	92.75	Up-regulated			0.27419	0.107626
PA0423	0.0234498	1.32218	pasP	PasP	Biofilm formation	Biofilm formation	Extracellular;Unknown;Outer Membrane Vesicle	19	2630.45	Down-regulated	P-value ≤ 0.05	Fold change ≥ 1.2	1.62986	-0.40292
PA0793	0.102991	1.0768		hypothetical protein	Hypothetical, unclassified, unknown	Hypothetical, unclassified, unknown	Cytoplasmic	7	491.2	Up-regulated			0.9872	0.106754
PA4458	0.227708	1.07665		conserved hypothetical protein	Hypothetical, unclassified, unknown	Hypothetical, unclassified, unknown	Cytoplasmic	5	237.32	Down-regulated			0.642623	-0.106543
PA4453	0.376807	1.07597		conserved hypothetical protein	Hypothetical, unclassified, unknown	Hypothetical, unclassified, unknown	Unknown;Periplasmic	13	974.67	Down-regulated			0.42388	-0.105633
PA4256	0.00719787	1.32195	rplP	50S ribosomal protein L16	Translation, post-translational modification, degradation	Translation, post-translational modification, degradation	Cytoplasmic	7	512.92	Up-regulated	P-value ≤ 0.05	Fold change ≥ 1.2	2.1428	0.402672
PA2854	0.486776	1.07517		conserved hypothetical protein	Hypothetical, unclassified, unknown	Hypothetical, unclassified, unknown	Unknown;Periplasmic	7	378.21	Down-regulated			0.312671	-0.104569
PA1673	0.531223	1.07379		hypothetical protein	Hypothetical, unclassified, unknown	Hypothetical, unclassified, unknown	Cytoplasmic	2	153.97	Up-regulated			0.274723	0.102716
PA0535	0.00297579	1.32		probable transcriptional regulator	Transcriptional regulators	Transcriptional regulators	Cytoplasmic	2	123.4	Up-regulated	P-value ≤ 0.05	Fold change ≥ 1.2	2.5264	0.400536
PA4673	0.386599	1.06993		conserved hypothetical protein	Hypothetical, unclassified, unknown	Hypothetical, unclassified, unknown	Cytoplasmic	12	858.78	Down-regulated			0.41274	-0.0975125
PA4422	0.233459	1.06986		conserved hypothetical protein	Hypothetical, unclassified, unknown	Hypothetical, unclassified, unknown	Cytoplasmic	7	315.91	Down-regulated			0.63179	-0.0974239
PA5492	0.135363	1.06983		conserved hypothetical protein	Hypothetical, unclassified, unknown	Hypothetical, unclassified, unknown	Unknown	6	293.46	Down-regulated			0.868499	-0.097382
PA1216	0.368994	1.06983		hypothetical protein	Hypothetical, unclassified, unknown	Hypothetical, unclassified, unknown	Cytoplasmic;Cytoplasmic	11	727.99	Up-regulated			0.432981	0.097381
PA0596	0.126859	1.06919		hypothetical protein	Hypothetical, unclassified, unknown	Hypothetical, unclassified, unknown	Cytoplasmic	9	677.1	Up-regulated			0.896679	0.0965158
PA4438	0.514537	1.06899		conserved hypothetical protein	Hypothetical, unclassified, unknown	Hypothetical, unclassified, unknown	Cytoplasmic	7	330.94	Down-regulated			0.288583	-0.0962511
PA3483	0.541946	1.06896		hypothetical protein	Hypothetical, unclassified, unknown	Hypothetical, unclassified, unknown	Unknown (This protein may have multiple localization sites);Unknown (This protein may have multiple localization sites);Outer Membrane Vesicle	2	140.96	Down-regulated			0.266044	-0.0962121
PA3698	0.344347	1.06869		hypothetical protein	Hypothetical, unclassified, unknown	Hypothetical, unclassified, unknown	Unknown	5	394.74	Down-regulated			0.463004	-0.0958406
PA3848	0.283492	1.06855		hypothetical protein	Hypothetical, unclassified, unknown	Hypothetical, unclassified, unknown	Cytoplasmic;Outer Membrane Vesicle	14	958.49	Down-regulated			0.54746	-0.0956499
PA5335	0.13571	1.06835		conserved hypothetical protein	Hypothetical, unclassified, unknown	Hypothetical, unclassified, unknown	Cytoplasmic	10	451.68	Down-regulated			0.867389	-0.0953859
PA4440	0.164337	1.0673		hypothetical protein	Hypothetical, unclassified, unknown	Hypothetical, unclassified, unknown	Unknown	4	245.76	Down-regulated			0.784265	-0.0939623
PA1872	0.248182	1.06698		hypothetical protein	Hypothetical, unclassified, unknown	Hypothetical, unclassified, unknown	Unknown	4	202.16	Down-regulated			0.605229	-0.093538
PA2705	0.234202	1.06662		hypothetical protein	Hypothetical, unclassified, unknown	Hypothetical, unclassified, unknown	Cytoplasmic	4	117.53	Down-regulated			0.630409	-0.0930411
PA3836	0.53966	1.06492		hypothetical protein	Hypothetical, unclassified, unknown	Hypothetical, unclassified, unknown	Unknown;Periplasmic	17	1274.41	Up-regulated			0.26788	0.0907475
PA5201	0.640216	1.06385		conserved hypothetical protein	Hypothetical, unclassified, unknown	Hypothetical, unclassified, unknown	Cytoplasmic	15	761.34	Up-regulated			0.193674	0.089291
PA0486	0.165353	1.06369		conserved hypothetical protein	Hypothetical, unclassified, unknown	Hypothetical, unclassified, unknown	Cytoplasmic	3	198.66	Down-regulated			0.781588	-0.0890745
PA0758	0.16685	1.06309		hypothetical protein	Hypothetical, unclassified, unknown	Hypothetical, unclassified, unknown	Cytoplasmic	5	380.73	Up-regulated			0.777674	0.0882633
PA3010	0.312864	1.06238		hypothetical protein	Hypothetical, unclassified, unknown	Hypothetical, unclassified, unknown	Unknown	4	232.16	Down-regulated			0.504644	-0.0872988
PA0460	0.553245	1.06234		hypothetical protein	Hypothetical, unclassified, unknown	Hypothetical, unclassified, unknown	Unknown	8	719.98	Down-regulated			0.257083	-0.087241
PA4473	0.217152	1.06191		hypothetical protein	Hypothetical, unclassified, unknown	Hypothetical, unclassified, unknown	Cytoplasmic	5	378.26	Down-regulated			0.663237	-0.0866574
PA1944	0.503082	1.06113		hypothetical protein	Hypothetical, unclassified, unknown	Hypothetical, unclassified, unknown	Cytoplasmic	8	432.95	Down-regulated			0.298362	-0.085601
PA5106	0.321657	1.06054		conserved hypothetical protein	Hypothetical, unclassified, unknown	Hypothetical, unclassified, unknown	Cytoplasmic	9	730.69	Down-regulated			0.492607	-0.0848025
PA1293	0.740541	1.06054		hypothetical protein	Hypothetical, unclassified, unknown	Hypothetical, unclassified, unknown	Cytoplasmic;Outer Membrane Vesicle	6	445.85	Down-regulated			0.130451	-0.0847945
PA1095	0.604829	1.06026		hypothetical protein	Hypothetical, unclassified, unknown	Hypothetical, unclassified, unknown	Cytoplasmic	2	85.95	Down-regulated			0.218367	-0.0844165
PA1677	0.0692313	1.05992		conserved hypothetical protein	Hypothetical, unclassified, unknown	Hypothetical, unclassified, unknown	Cytoplasmic	8	430.09	Down-regulated			1.1597	-0.0839547
PA4035	0.579081	1.05959		hypothetical protein	Hypothetical, unclassified, unknown	Hypothetical, unclassified, unknown	Unknown (This protein may have multiple localization sites);Unknown (This protein may have multiple localization sites);Periplasmic	4	220.51	Down-regulated			0.237261	-0.0835057
PA2044	0.224058	1.05808		hypothetical protein	Hypothetical, unclassified, unknown	Hypothetical, unclassified, unknown	Outer Membrane	5	275.6	Up-regulated			0.649639	0.0814535
PA4639	0.288323	1.05803		hypothetical protein	Hypothetical, unclassified, unknown	Hypothetical, unclassified, unknown	Unknown;Outer Membrane Vesicle	11	829.54	Down-regulated			0.540121	-0.0813834
PA3199	0.199052	1.05801		conserved hypothetical protein	Hypothetical, unclassified, unknown	Hypothetical, unclassified, unknown	Cytoplasmic	4	190.96	Down-regulated			0.701032	-0.0813487
PA1623	0.222047	1.05787		conserved hypothetical protein	Hypothetical, unclassified, unknown	Hypothetical, unclassified, unknown	Cytoplasmic	6	535.66	Down-regulated			0.653556	-0.0811659
PA0429	0.458718	1.05744		hypothetical protein	Hypothetical, unclassified, unknown	Hypothetical, unclassified, unknown	Cytoplasmic	3	168.07	Up-regulated			0.338454	0.0805768
PA0591	0.697355	1.05679		conserved hypothetical protein	Hypothetical, unclassified, unknown	Hypothetical, unclassified, unknown	Unknown	2	96.76	Down-regulated			0.156546	-0.0796933
PA0335	0.402653	1.0557		hypothetical protein	Hypothetical, unclassified, unknown	Hypothetical, unclassified, unknown	Cytoplasmic	8	472.39	Down-regulated			0.39507	-0.078196
PA3286	0.139572	1.05565		hypothetical protein	Hypothetical, unclassified, unknown	Hypothetical, unclassified, unknown	Cytoplasmic	16	1389.36	Down-regulated			0.855202	-0.0781272
PA5545	0.644398	1.05559		conserved hypothetical protein	Hypothetical, unclassified, unknown	Hypothetical, unclassified, unknown	Unknown;Periplasmic	7	562.65	Up-regulated			0.190846	0.0780454
PA0919	0.202323	1.05552		alanyl-phosphatidylglycerol hydrolase	Hypothetical, unclassified, unknown	Hypothetical, unclassified, unknown	Unknown;Outer Membrane Vesicle	7	372.11	Up-regulated			0.693955	0.0779534
PA0066	0.00848702	1.31901		conserved hypothetical protein	Hypothetical, unclassified, unknown	Hypothetical, unclassified, unknown	Cytoplasmic;Cytoplasmic	3	179.56	Down-regulated	P-value ≤ 0.05	Fold change ≥ 1.2	2.07124	-0.399455
PA1837	0.540389	1.05451		hypothetical protein	Hypothetical, unclassified, unknown	Hypothetical, unclassified, unknown	Cytoplasmic	4	318.32	Up-regulated			0.267294	0.0765706
PA4115	0.528135	1.05441		conserved hypothetical protein	Hypothetical, unclassified, unknown	Hypothetical, unclassified, unknown	Cytoplasmic	10	676.95	Up-regulated			0.277255	0.0764298
PA3852	0.744858	1.05311		hypothetical protein	Hypothetical, unclassified, unknown	Hypothetical, unclassified, unknown	Periplasmic	2	134.05	Up-regulated			0.127926	0.074652
PA3080	0.745726	1.05308		hypothetical protein	Hypothetical, unclassified, unknown	Hypothetical, unclassified, unknown	Unknown	2	69.12	Down-regulated			0.127421	-0.0746092
PA3981	0.331204	1.05281		conserved hypothetical protein	Hypothetical, unclassified, unknown	Hypothetical, unclassified, unknown	Cytoplasmic	9	543.47	Up-regulated			0.479905	0.074248
PA4463	0.65488	1.05277		conserved hypothetical protein	Hypothetical, unclassified, unknown	Hypothetical, unclassified, unknown	Cytoplasmic	4	266.92	Down-regulated			0.183839	-0.0741846
PA4328	0.145601	1.05253		hypothetical protein	Hypothetical, unclassified, unknown	Hypothetical, unclassified, unknown	Cytoplasmic	10	719.98	Down-regulated			0.836835	-0.0738552
PA1009	0.382186	1.05114		hypothetical protein	Hypothetical, unclassified, unknown	Hypothetical, unclassified, unknown	Cytoplasmic;Unknown	3	196.41	Up-regulated			0.417725	0.0719526
PA4446	0.0199841	1.31515	algW	AlgW protein	Biofilm formation	Biofilm formation	Unknown (This protein may have multiple localization sites);Unknown (This protein may have multiple localization sites)	6	327.19	Down-regulated	P-value ≤ 0.05	Fold change ≥ 1.2	1.69931	-0.395222
PA4636	0.394226	1.05035		hypothetical protein	Hypothetical, unclassified, unknown	Hypothetical, unclassified, unknown	Unknown	8	530.26	Up-regulated			0.404255	0.0708673
PA3238	0.393231	1.04987		hypothetical protein	Hypothetical, unclassified, unknown	Hypothetical, unclassified, unknown	Unknown;Periplasmic	3	222.55	Down-regulated			0.405352	-0.0702162
PA1193	0.365653	1.04983		hypothetical protein	Hypothetical, unclassified, unknown	Hypothetical, unclassified, unknown	Cytoplasmic	4	175.14	Down-regulated			0.436931	-0.0701557
PA3270	0.564273	1.04942		hypothetical protein	Hypothetical, unclassified, unknown	Hypothetical, unclassified, unknown	Unknown	3	197.51	Up-regulated			0.248511	0.069594
PA3764	0.54459	1.04915		conserved hypothetical protein	Hypothetical, unclassified, unknown	Hypothetical, unclassified, unknown	Cytoplasmic	3	83.57	Down-regulated			0.26393	-0.0692274
PA0387	0.485909	1.04857		conserved hypothetical protein	Hypothetical, unclassified, unknown	Hypothetical, unclassified, unknown	Cytoplasmic	8	667.72	Up-regulated			0.313445	0.0684223
PA1579	0.628309	1.04747		hypothetical protein	Hypothetical, unclassified, unknown	Hypothetical, unclassified, unknown	Unknown;Periplasmic	7	478.45	Down-regulated			0.201827	-0.066908
PA3958	0.640594	1.04735		hypothetical protein	Hypothetical, unclassified, unknown	Hypothetical, unclassified, unknown	Cytoplasmic Membrane	3	243.38	Down-regulated			0.193417	-0.0667423
PA0371	0.277799	1.04717		hypothetical protein	Hypothetical, unclassified, unknown	Hypothetical, unclassified, unknown	Unknown (This protein may have multiple localization sites);Unknown (This protein may have multiple localization sites);Outer Membrane Vesicle;Periplasmic	9	554.22	Down-regulated			0.55627	-0.0665002
PA2625	0.487069	1.04667		conserved hypothetical protein	Hypothetical, unclassified, unknown	Hypothetical, unclassified, unknown	Cytoplasmic	2	75.39	Down-regulated			0.31241	-0.0658035
PA3726	0.416999	1.04608		conserved hypothetical protein	Hypothetical, unclassified, unknown	Hypothetical, unclassified, unknown	Cytoplasmic	2	58.81	Down-regulated			0.379865	-0.0649958
PA5414	0.569443	1.046		hypothetical protein	Hypothetical, unclassified, unknown	Hypothetical, unclassified, unknown	Unknown;Outer Membrane Vesicle	3	174.16	Down-regulated			0.244549	-0.0648819
PA1689	0.539276	1.04562		conserved hypothetical protein	Hypothetical, unclassified, unknown	Hypothetical, unclassified, unknown	Cytoplasmic Membrane;Outer Membrane Vesicle	7	219.12	Down-regulated			0.268189	-0.0643537
PA4372	0.492919	1.04559		hypothetical protein	Hypothetical, unclassified, unknown	Hypothetical, unclassified, unknown	Unknown;Outer Membrane Vesicle	14	1274.46	Down-regulated			0.307225	-0.0643143
PA5441	0.342153	1.04542		hypothetical protein	Hypothetical, unclassified, unknown	Hypothetical, unclassified, unknown	Outer Membrane;Outer Membrane Vesicle	10	675.46	Up-regulated			0.465779	0.0640845
PA5330	0.755246	1.04514		hypothetical protein	Hypothetical, unclassified, unknown	Hypothetical, unclassified, unknown	Unknown	4	223.46	Up-regulated			0.121911	0.0636937
PA3716	0.65579	1.04472		hypothetical protein	Hypothetical, unclassified, unknown	Hypothetical, unclassified, unknown	Unknown;Outer Membrane Vesicle	12	880.29	Down-regulated			0.183235	-0.0631159
PA2955	0.630315	1.04439		hypothetical protein	Hypothetical, unclassified, unknown	Hypothetical, unclassified, unknown	Unknown (This protein may have multiple localization sites);Unknown (This protein may have multiple localization sites)	3	159.94	Down-regulated			0.200442	-0.0626615
PA1939	0.745585	1.04373		hypothetical protein	Hypothetical, unclassified, unknown	Hypothetical, unclassified, unknown	Cytoplasmic	2	95.72	Up-regulated			0.127503	0.0617426
PA2111	0.540572	1.04324		hypothetical protein	Hypothetical, unclassified, unknown	Hypothetical, unclassified, unknown	Cytoplasmic;Cytoplasmic	6	246.05	Up-regulated			0.267147	0.0610692
PA3332	0.530732	1.04309		conserved hypothetical protein	Hypothetical, unclassified, unknown	Hypothetical, unclassified, unknown	Cytoplasmic	8	456.61	Down-regulated			0.275125	-0.060869
PA0354	0.661411	1.04258		conserved hypothetical protein	Hypothetical, unclassified, unknown	Hypothetical, unclassified, unknown	Cytoplasmic	6	284.8	Up-regulated			0.179529	0.0601631
PA4010	0.469826	1.04234		hypothetical protein	Hypothetical, unclassified, unknown	Hypothetical, unclassified, unknown	Cytoplasmic	4	165.61	Down-regulated			0.328063	-0.0598248
PA0389	0.565658	1.04219		hypothetical protein	Hypothetical, unclassified, unknown	Hypothetical, unclassified, unknown	Cytoplasmic	3	199.69	Up-regulated			0.247446	0.0596202
PA4012	0.619144	1.04178		hypothetical protein	Hypothetical, unclassified, unknown	Hypothetical, unclassified, unknown	Cytoplasmic	2	157.9	Down-regulated			0.208209	-0.0590459
PA4420	0.346577	1.04161		conserved hypothetical protein	Hypothetical, unclassified, unknown	Hypothetical, unclassified, unknown	Cytoplasmic	11	867.86	Down-regulated			0.4602	-0.0588209
PA4348	0.445635	1.04006		conserved hypothetical protein	Hypothetical, unclassified, unknown	Hypothetical, unclassified, unknown	Cytoplasmic	4	129.28	Up-regulated			0.35102	0.0566729
PA4423	0.23802	1.03945		conserved hypothetical protein	Hypothetical, unclassified, unknown	Hypothetical, unclassified, unknown	Cytoplasmic Membrane;Outer Membrane Vesicle;Periplasmic	24	2004.6	Up-regulated			0.623387	0.0558227
PA3664	0.710875	1.03938		conserved hypothetical protein	Hypothetical, unclassified, unknown	Hypothetical, unclassified, unknown	Unknown	2	45.09	Down-regulated			0.148207	-0.0557218
PA4564	0.642182	1.03912		conserved hypothetical protein	Hypothetical, unclassified, unknown	Hypothetical, unclassified, unknown	Unknown	3	154.94	Down-regulated			0.192342	-0.0553591
PA1789	0.0593672	1.039		hypothetical protein	Hypothetical, unclassified, unknown	Hypothetical, unclassified, unknown	Cytoplasmic	16	1242.72	Up-regulated			1.22645	0.0551947
PA3469	0.534866	1.03888		conserved hypothetical protein	Hypothetical, unclassified, unknown	Hypothetical, unclassified, unknown	Cytoplasmic	2	78.64	Down-regulated			0.271755	-0.0550231
PA2264	0.62945	1.03788		conserved hypothetical protein	Hypothetical, unclassified, unknown	Hypothetical, unclassified, unknown	Unknown;Outer Membrane Vesicle	2	133.44	Down-regulated			0.201039	-0.0536424
PA0449	0.640428	1.03662		hypothetical protein	Hypothetical, unclassified, unknown	Hypothetical, unclassified, unknown	Cytoplasmic;Cytoplasmic	4	157.99	Down-regulated			0.19353	-0.0518884
PA4474	0.40251	1.03608		conserved hypothetical protein	Hypothetical, unclassified, unknown	Hypothetical, unclassified, unknown	Cytoplasmic;Cytoplasmic	16	1160.47	Down-regulated			0.395223	-0.0511391
PA4644	0.806641	1.03585		hypothetical protein	Hypothetical, unclassified, unknown	Hypothetical, unclassified, unknown	Unknown	2	114.01	Up-regulated			0.0933197	0.0508111
PA1402	0.598201	1.03567		hypothetical protein	Hypothetical, unclassified, unknown	Hypothetical, unclassified, unknown	Cytoplasmic;Unknown	2	123.15	Down-regulated			0.223153	-0.050571
PA3800	0.0992177	1.03495		conserved hypothetical protein	Hypothetical, unclassified, unknown	Hypothetical, unclassified, unknown	Outer Membrane;Outer Membrane Vesicle	17	1401.89	Up-regulated			1.00341	0.0495633
PA1618	0.771051	1.03495		conserved hypothetical protein	Hypothetical, unclassified, unknown	Hypothetical, unclassified, unknown	Unknown	4	245.45	Down-regulated			0.112917	-0.0495553
PA4632	0.437146	1.03487		hypothetical protein	Hypothetical, unclassified, unknown	Hypothetical, unclassified, unknown	Unknown;Outer Membrane Vesicle;Periplasmic	8	612.01	Down-regulated			0.359374	-0.0494517
PA0541	0.661612	1.03474		hypothetical protein	Hypothetical, unclassified, unknown	Hypothetical, unclassified, unknown	Periplasmic	3	132.04	Up-regulated			0.179397	0.0492697
PA0141	0.7216	1.03463		conserved hypothetical protein	Hypothetical, unclassified, unknown	Hypothetical, unclassified, unknown	Cytoplasmic;Outer Membrane Vesicle	22	1446.62	Down-regulated			0.141703	-0.0491149
PA2734	0.559962	1.03447		hypothetical protein	Hypothetical, unclassified, unknown	Hypothetical, unclassified, unknown	Cytoplasmic	8	423.94	Down-regulated			0.251841	-0.0488974
PA5037	0.770798	1.03446		hypothetical protein	Hypothetical, unclassified, unknown	Hypothetical, unclassified, unknown	Cytoplasmic Membrane;Outer Membrane Vesicle	6	485.39	Down-regulated			0.113059	-0.0488768
PA1940	0.664118	1.03427		hypothetical protein	Hypothetical, unclassified, unknown	Hypothetical, unclassified, unknown	Cytoplasmic	3	167.02	Down-regulated			0.177755	-0.0486151
PA3919	0.468058	1.03427		conserved hypothetical protein	Hypothetical, unclassified, unknown	Hypothetical, unclassified, unknown	Cytoplasmic	12	905.94	Up-regulated			0.329701	0.0486062
PA4373	0.746926	1.0339		hypothetical protein	Hypothetical, unclassified, unknown	Hypothetical, unclassified, unknown	Cytoplasmic Membrane	4	171.24	Down-regulated			0.126723	-0.0480921
PA0935	0.217328	1.03334		conserved hypothetical protein	Hypothetical, unclassified, unknown	Hypothetical, unclassified, unknown	Cytoplasmic	5	241.84	Down-regulated			0.662885	-0.0473175
PA3615	0.392093	1.03277		hypothetical protein	Hypothetical, unclassified, unknown	Hypothetical, unclassified, unknown	Cytoplasmic	11	496.4	Up-regulated			0.406611	0.0465147
PA2959	0.595949	1.03258		conserved hypothetical protein	Hypothetical, unclassified, unknown	Hypothetical, unclassified, unknown	Cytoplasmic	4	231	Up-regulated			0.224791	0.0462555
PA5148	0.809233	1.03173		conserved hypothetical protein	Hypothetical, unclassified, unknown	Hypothetical, unclassified, unknown	Unknown	4	198.68	Down-regulated			0.0919263	-0.0450586
PA5279	0.543084	1.03134		conserved hypothetical protein	Hypothetical, unclassified, unknown	Hypothetical, unclassified, unknown	Cytoplasmic	3	154.29	Down-regulated			0.265133	-0.0445228
PA3787	0.381462	1.03066		conserved hypothetical protein	Hypothetical, unclassified, unknown	Hypothetical, unclassified, unknown	Unknown	4	172.78	Down-regulated			0.418548	-0.0435627
PA3179	0.667041	1.03018		conserved hypothetical protein	Hypothetical, unclassified, unknown	Hypothetical, unclassified, unknown	Cytoplasmic	8	309.94	Up-regulated			0.175847	0.0428983
PA3886	0.656983	1.02942		hypothetical protein	Hypothetical, unclassified, unknown	Hypothetical, unclassified, unknown	Cytoplasmic	2	113.74	Down-regulated			0.182446	-0.0418377
PA1064	0.603155	1.02847		hypothetical protein	Hypothetical, unclassified, unknown	Hypothetical, unclassified, unknown	Unknown;Outer Membrane Vesicle	10	776.79	Down-regulated			0.219571	-0.0405028
PA3022	0.653701	1.02834		hypothetical protein	Hypothetical, unclassified, unknown	Hypothetical, unclassified, unknown	Cytoplasmic	12	598.87	Down-regulated			0.184621	-0.0403156
PA2112	0.800404	1.02819		conserved hypothetical protein	Hypothetical, unclassified, unknown	Hypothetical, unclassified, unknown	Cytoplasmic	5	317.39	Down-regulated			0.0966905	-0.0401063
PA4399	0.668271	1.02787		conserved hypothetical protein	Hypothetical, unclassified, unknown	Hypothetical, unclassified, unknown	Cytoplasmic	2	103.66	Down-regulated			0.175047	-0.0396569
PA0269	0.8107	1.02763		conserved hypothetical protein	Hypothetical, unclassified, unknown	Hypothetical, unclassified, unknown	Unknown	3	199.19	Down-regulated			0.0911399	-0.039315
PA5340	0.546399	1.0276		hypothetical protein	Hypothetical, unclassified, unknown	Hypothetical, unclassified, unknown	Unknown	9	609.35	Down-regulated			0.26249	-0.0392845
PA1005	0.762536	1.02733		conserved hypothetical protein	Hypothetical, unclassified, unknown	Hypothetical, unclassified, unknown	Unknown (This protein may have multiple localization sites);Periplasmic	9	373.76	Up-regulated			0.117739	0.0389061
PA3263	0.845544	1.02685		conserved hypothetical protein	Hypothetical, unclassified, unknown	Hypothetical, unclassified, unknown	Cytoplasmic;Cytoplasmic;Periplasmic	17	1261.72	Up-regulated			0.0728639	0.0382197
PA1197	0.931251	1.02637		hypothetical protein	Hypothetical, unclassified, unknown	Hypothetical, unclassified, unknown	Cytoplasmic	2	136.36	Down-regulated			0.0309334	-0.0375531
PA3075	0.769664	1.02603		hypothetical protein	Hypothetical, unclassified, unknown	Hypothetical, unclassified, unknown	Unknown (This protein may have multiple localization sites);Unknown (This protein may have multiple localization sites)	2	42.14	Down-regulated			0.113699	-0.03707
PA4627	0.600567	1.02572		conserved hypothetical protein	Hypothetical, unclassified, unknown	Hypothetical, unclassified, unknown	Cytoplasmic	3	140.93	Down-regulated			0.221438	-0.0366302
PA5507	0.586293	1.02548		hypothetical protein	Hypothetical, unclassified, unknown	Hypothetical, unclassified, unknown	Cytoplasmic;Cytoplasmic	6	454.53	Down-regulated			0.231885	-0.0363034
PA5047	0.693162	1.02543		hypothetical protein	Hypothetical, unclassified, unknown	Hypothetical, unclassified, unknown	Unknown	4	168.29	Down-regulated			0.159165	-0.0362275
PA4465	0.25379	1.02485		conserved hypothetical protein	Hypothetical, unclassified, unknown	Hypothetical, unclassified, unknown	Cytoplasmic;Cytoplasmic	10	704.33	Up-regulated			0.595525	0.0354105
PA4369	0.803542	1.02481		hypothetical protein	Hypothetical, unclassified, unknown	Hypothetical, unclassified, unknown	Unknown	3	146.57	Down-regulated			0.0949915	-0.0353514
PA0170	0.86253	1.02363		hypothetical protein	Hypothetical, unclassified, unknown	Hypothetical, unclassified, unknown	Cytoplasmic	2	92.45	Up-regulated			0.0642258	0.0336919
PA3623	0.607324	1.02303		conserved hypothetical protein	Hypothetical, unclassified, unknown	Hypothetical, unclassified, unknown	Outer Membrane;Outer Membrane Vesicle	4	184.5	Down-regulated			0.21658	-0.0328463
PA0065	0.73647	1.02267		hypothetical protein	Hypothetical, unclassified, unknown	Hypothetical, unclassified, unknown	Cytoplasmic	2	51.79	Up-regulated			0.132845	0.0323375
PA3539	0.693939	1.02215		conserved hypothetical protein	Hypothetical, unclassified, unknown	Hypothetical, unclassified, unknown	Cytoplasmic	7	410.26	Down-regulated			0.158679	-0.0316081
PA5475	0.77321	1.02208		hypothetical protein	Hypothetical, unclassified, unknown	Hypothetical, unclassified, unknown	Cytoplasmic	6	520.94	Down-regulated			0.111703	-0.0315035
PA2679	0.74957	1.02173		hypothetical protein	Hypothetical, unclassified, unknown	Hypothetical, unclassified, unknown	Cytoplasmic	3	185.43	Down-regulated			0.125188	-0.0310145
PA0946	0.462245	1.02171		hypothetical protein	Hypothetical, unclassified, unknown	Hypothetical, unclassified, unknown	Cytoplasmic Membrane;Outer Membrane Vesicle	9	863.8	Up-regulated			0.335128	0.0309893
PA5275	0.720716	1.02077		conserved hypothetical protein	Hypothetical, unclassified, unknown	Hypothetical, unclassified, unknown	Unknown	2	129.76	Down-regulated			0.142236	-0.0296624
PA2823	0.307867	1.02055		conserved hypothetical protein	Hypothetical, unclassified, unknown	Hypothetical, unclassified, unknown	Cytoplasmic	13	788.72	Up-regulated			0.511636	0.0293474
PA2831	0.574151	1.01997		conserved hypothetical protein	Hypothetical, unclassified, unknown	Hypothetical, unclassified, unknown	Cytoplasmic	6	331.34	Down-regulated			0.240974	-0.0285272
PA1516	0.718065	1.01974		hypothetical protein	Hypothetical, unclassified, unknown	Hypothetical, unclassified, unknown	Cytoplasmic	4	223.4	Down-regulated			0.143837	-0.0282043
PA5257	0.180377	1.01897		hypothetical protein	Hypothetical, unclassified, unknown	Hypothetical, unclassified, unknown	Cytoplasmic Membrane;Outer Membrane Vesicle	11	640.67	Up-regulated			0.743819	0.0271118
PA3093	0.887857	1.01874		hypothetical protein	Hypothetical, unclassified, unknown	Hypothetical, unclassified, unknown	Unknown	4	245.96	Down-regulated			0.051657	-0.0267906
PA4963	0.793329	1.0185		hypothetical protein	Hypothetical, unclassified, unknown	Hypothetical, unclassified, unknown	Unknown;Outer Membrane Vesicle	5	221.19	Down-regulated			0.100547	-0.0264487
PA4685	0.998405	1.01676		hypothetical protein	Hypothetical, unclassified, unknown	Hypothetical, unclassified, unknown	Cytoplasmic	4	189.92	Up-regulated			0.000693286	0.0239794
PA3729	0.821498	1.01654		conserved hypothetical protein	Hypothetical, unclassified, unknown	Hypothetical, unclassified, unknown	Cytoplasmic Membrane;Outer Membrane Vesicle	22	1423.56	Down-regulated			0.0853932	-0.0236683
PA0916	0.767503	1.01645		conserved hypothetical protein	Hypothetical, unclassified, unknown	Hypothetical, unclassified, unknown	Cytoplasmic;Cytoplasmic	3	103.48	Down-regulated			0.11492	-0.0235443
PA3127	0.748246	1.0162		hypothetical protein	Hypothetical, unclassified, unknown	Hypothetical, unclassified, unknown	Unknown	4	279.47	Down-regulated			0.125956	-0.0231887
PA4939	0.778537	1.01583		conserved hypothetical protein	Hypothetical, unclassified, unknown	Hypothetical, unclassified, unknown	Cytoplasmic	8	851.83	Down-regulated			0.108721	-0.0226568
PA2609	0.860938	1.01548		hypothetical protein	Hypothetical, unclassified, unknown	Hypothetical, unclassified, unknown	Cytoplasmic;Cytoplasmic	4	197.61	Down-regulated			0.0650283	-0.0221626
PA3130	0.932689	1.01522		hypothetical protein	Hypothetical, unclassified, unknown	Hypothetical, unclassified, unknown	Unknown	2	103.69	Down-regulated			0.030263	-0.0217865
PA5502	0.937928	1.01461		hypothetical protein	Hypothetical, unclassified, unknown	Hypothetical, unclassified, unknown	Unknown (This protein may have multiple localization sites);Unknown (This protein may have multiple localization sites)	2	76.64	Down-regulated			0.0278303	-0.0209199
PA0468	0.838123	1.0146		hypothetical protein	Hypothetical, unclassified, unknown	Hypothetical, unclassified, unknown	Unknown	5	485.22	Down-regulated			0.076692	-0.0209099
PA4699	0.670479	1.01405		hypothetical protein	Hypothetical, unclassified, unknown	Hypothetical, unclassified, unknown	Extracellular	4	375.02	Up-regulated			0.173615	0.0201355
PA3084	0.844773	1.01391		hypothetical protein	Hypothetical, unclassified, unknown	Hypothetical, unclassified, unknown	Cytoplasmic	3	125.41	Down-regulated			0.0732599	-0.0199361
PA0974	0.904093	1.01389		conserved hypothetical protein	Hypothetical, unclassified, unknown	Hypothetical, unclassified, unknown	Unknown;Outer Membrane Vesicle	10	723.35	Up-regulated			0.0437868	0.0199019
PA5198	0.985349	1.01358		LD-carboxypeptidase	Hypothetical, unclassified, unknown	Hypothetical, unclassified, unknown	Cytoplasmic	5	363.76	Up-regulated			0.00640973	0.0194562
PA4701	0.746392	1.01352		conserved hypothetical protein	Hypothetical, unclassified, unknown	Hypothetical, unclassified, unknown	Cytoplasmic	29	1944.44	Down-regulated			0.127033	-0.0193716
PA0947	0.760073	1.01322		conserved hypothetical protein	Hypothetical, unclassified, unknown	Hypothetical, unclassified, unknown	Cytoplasmic	3	173.55	Down-regulated			0.119145	-0.0189475
PA4322	0.84074	1.01189		conserved hypothetical protein	Hypothetical, unclassified, unknown	Hypothetical, unclassified, unknown	Cytoplasmic;Cytoplasmic	9	579.21	Down-regulated			0.0753384	-0.017049
PA3048	0.87819	1.01103		conserved hypothetical protein	Hypothetical, unclassified, unknown	Hypothetical, unclassified, unknown	Cytoplasmic	4	384.97	Down-regulated			0.0564118	-0.0158322
PA4311	0.978109	1.01071		conserved hypothetical protein	Hypothetical, unclassified, unknown	Hypothetical, unclassified, unknown	Cytoplasmic	2	57.69	Down-regulated			0.00961266	-0.0153639
PA3578	0.878895	1.01035		conserved hypothetical protein	Hypothetical, unclassified, unknown	Hypothetical, unclassified, unknown	Cytoplasmic Membrane	2	93.48	Down-regulated			0.0560629	-0.0148622
PA4872	0.74304	1.0097		hypothetical protein	Hypothetical, unclassified, unknown	Hypothetical, unclassified, unknown	Cytoplasmic	3	202.44	Up-regulated			0.128988	0.0139246
PA4163	0.729873	1.00961		hypothetical protein	Hypothetical, unclassified, unknown	Hypothetical, unclassified, unknown	Cytoplasmic	10	766.4	Up-regulated			0.136753	0.0137983
PA1011	0.775747	1.00916		hypothetical protein	Hypothetical, unclassified, unknown	Hypothetical, unclassified, unknown	Outer Membrane;Outer Membrane Vesicle	15	1291.71	Down-regulated			0.11028	-0.0131534
PA5146	0.930857	1.00909		hypothetical protein	Hypothetical, unclassified, unknown	Hypothetical, unclassified, unknown	Unknown;Outer Membrane Vesicle	16	1051.14	Down-regulated			0.0311171	-0.0130591
PA1204	0.872564	1.0088		NAD(P)H quinone oxidoreductase	Hypothetical, unclassified, unknown	Hypothetical, unclassified, unknown	Cytoplasmic;Cytoplasmic	5	317.06	Up-regulated			0.0592029	0.0126342
PA1640	0.853269	1.00822		conserved hypothetical protein	Hypothetical, unclassified, unknown	Hypothetical, unclassified, unknown	Cytoplasmic;Extracellular	4	158.52	Down-regulated			0.0689142	-0.011804
PA2567	0.854268	1.00808		hypothetical protein	Hypothetical, unclassified, unknown	Hypothetical, unclassified, unknown	Cytoplasmic Membrane	7	487.77	Down-regulated			0.0684056	-0.0116041
PA2530	0.809799	1.00764		hypothetical protein	Hypothetical, unclassified, unknown	Hypothetical, unclassified, unknown	Unknown	6	352.65	Down-regulated			0.0916227	-0.0109799
PA2956	0.970452	1.00762		conserved hypothetical protein	Hypothetical, unclassified, unknown	Hypothetical, unclassified, unknown	Cytoplasmic	3	190.4	Up-regulated			0.0130261	0.0109579
PA3026	0.962056	1.00744		conserved hypothetical protein	Hypothetical, unclassified, unknown	Hypothetical, unclassified, unknown	Cytoplasmic	4	262.83	Up-regulated			0.0167999	0.0106991
PA3247	0.869271	1.00703		hypothetical protein	Hypothetical, unclassified, unknown	Hypothetical, unclassified, unknown	Cytoplasmic	10	512.18	Up-regulated			0.060845	0.0101109
PA2529	0.865284	1.00665		hypothetical protein	Hypothetical, unclassified, unknown	Hypothetical, unclassified, unknown	Cytoplasmic	7	470.92	Down-regulated			0.0628412	-0.00955605
PA4445	0.912979	1.00623		conserved hypothetical protein	Hypothetical, unclassified, unknown	Hypothetical, unclassified, unknown	Cytoplasmic;Cytoplasmic	6	187.3	Down-regulated			0.0395393	-0.00895876
PA0419	0.917414	1.00621		conserved hypothetical protein	Hypothetical, unclassified, unknown	Hypothetical, unclassified, unknown	Cytoplasmic	3	175.58	Down-regulated			0.0374344	-0.00892905
PA5343	0.824031	1.00586		hypothetical protein	Hypothetical, unclassified, unknown	Hypothetical, unclassified, unknown	Unknown	4	226.88	Up-regulated			0.0840566	0.00843602
PA1140	0.983894	1.00489		conserved hypothetical protein	Hypothetical, unclassified, unknown	Hypothetical, unclassified, unknown	Cytoplasmic	2	129.44	Down-regulated			0.00705169	-0.00704114
PA3614	0.853552	1.00489		hypothetical protein	Hypothetical, unclassified, unknown	Hypothetical, unclassified, unknown	Cytoplasmic	21	1281.69	Down-regulated			0.0687702	-0.00704056
PA3455	0.879187	1.0048		conserved hypothetical protein	Hypothetical, unclassified, unknown	Hypothetical, unclassified, unknown	Cytoplasmic	13	642.89	Up-regulated			0.0559185	0.00690372
PA2559	0.980799	1.00478		hypothetical protein	Hypothetical, unclassified, unknown	Hypothetical, unclassified, unknown	Unknown	4	381.92	Up-regulated			0.00842007	0.00687337
PA1440	0.90218	1.00407		hypothetical protein	Hypothetical, unclassified, unknown	Hypothetical, unclassified, unknown	Cytoplasmic	4	333.51	Down-regulated			0.0447068	-0.0058573
PA2707	0.99331	1.00276		hypothetical protein	Hypothetical, unclassified, unknown	Hypothetical, unclassified, unknown	Cytoplasmic	11	629.36	Up-regulated			0.00291507	0.00398283
PA4349	0.951978	1.00202		hypothetical protein	Hypothetical, unclassified, unknown	Hypothetical, unclassified, unknown	Unknown	5	282.49	Down-regulated			0.0213729	-0.00291368
PA0902	0.920631	1.00182		hypothetical protein	Hypothetical, unclassified, unknown	Hypothetical, unclassified, unknown	Cytoplasmic	7	394.98	Down-regulated			0.0359146	-0.00262683
PA2330	0.961787	1.00127		hypothetical protein	Hypothetical, unclassified, unknown	Hypothetical, unclassified, unknown	Unknown	19	1624.13	Up-regulated			0.0169209	0.00182997
PA2820	0.801804	1.00113		hypothetical protein	Hypothetical, unclassified, unknown	Hypothetical, unclassified, unknown	Cytoplasmic	2	105.57	Down-regulated			0.0959315	-0.00163012
PA2732	0.941357	1.00107		hypothetical protein	Hypothetical, unclassified, unknown	Hypothetical, unclassified, unknown	Cytoplasmic	7	345.04	Up-regulated			0.0262459	0.00154198
PA2318	0.86744	1.00104		hypothetical protein	Hypothetical, unclassified, unknown	Hypothetical, unclassified, unknown	Unknown	7	586.33	Down-regulated			0.0617604	-0.00149739
PA4069	0.98487	1.00095		hypothetical protein	Hypothetical, unclassified, unknown	Hypothetical, unclassified, unknown	Cytoplasmic	3	191.29	Down-regulated			0.00662123	-0.00136619
PA3255	0.992368	1.00092		hypothetical protein	Hypothetical, unclassified, unknown	Hypothetical, unclassified, unknown	Cytoplasmic;Cytoplasmic	5	226.81	Up-regulated			0.00332705	0.00132859
PA3733	0.976893	1.00067		hypothetical protein	Hypothetical, unclassified, unknown	Hypothetical, unclassified, unknown	Cytoplasmic;Cytoplasmic	2	58.16	Down-regulated			0.0101528	-0.000969354
PA5138	0.902266	1.00041		hypothetical protein	Hypothetical, unclassified, unknown	Hypothetical, unclassified, unknown	Unknown;Periplasmic	6	343.49	Down-regulated			0.0446656	-0.000590157
PA0461	0.973968	1.00033		conserved hypothetical protein	Hypothetical, unclassified, unknown	Hypothetical, unclassified, unknown	Cytoplasmic Membrane	3	139.81	Up-regulated			0.0114552	0.000469986
PA2793	0.974066	1.00023		hypothetical protein	Hypothetical, unclassified, unknown	Hypothetical, unclassified, unknown	Periplasmic	2	146.3	Down-regulated			0.0114115	-0.000330111
PA1767	0.162807	1.27536		hypothetical protein	Membrane proteins	Membrane proteins	Cytoplasmic Membrane;Outer Membrane Vesicle	4	229.29	Down-regulated		Fold change ≥ 1.2	0.788326	-0.35091
PA5528	0.0654964	1.25802		hypothetical protein	Membrane proteins	Membrane proteins	Cytoplasmic Membrane	7	421.16	Down-regulated		Fold change ≥ 1.2	1.18378	-0.331155
PA1053	0.118153	1.21957		conserved hypothetical protein	Membrane proteins	Membrane proteins	Outer Membrane;Outer Membrane Vesicle	6	501.97	Down-regulated		Fold change ≥ 1.2	0.927555	-0.286374
PA0659	0.442832	1.1913		hypothetical protein	Membrane proteins	Membrane proteins	Cytoplasmic Membrane	4	128.37	Down-regulated			0.353761	-0.252531
PA4961	0.367652	1.14607		hypothetical protein	Membrane proteins	Membrane proteins	Unknown;Outer Membrane Vesicle	6	384.78	Down-regulated			0.434563	-0.196692
PA1433	0.369403	1.13869		conserved hypothetical protein	Membrane proteins	Membrane proteins	Cytoplasmic Membrane	2	98.14	Down-regulated			0.432499	-0.187371
PA2331	0.170155	1.13614		hypothetical protein	Membrane proteins	Membrane proteins	Unknown	7	536.33	Down-regulated			0.769155	-0.184134
PA4387	0.447388	1.12355		conserved hypothetical protein	Membrane proteins	Membrane proteins	Cytoplasmic Membrane	2	72.49	Down-regulated			0.349315	-0.168069
PA3819	0.345318	1.1222		conserved hypothetical protein	Membrane proteins	Membrane proteins	Unknown;Unknown	3	230.82	Down-regulated			0.46178	-0.166335
PA0833	0.163999	1.10888		hypothetical protein	Membrane proteins	Membrane proteins	Outer Membrane;Outer Membrane Vesicle	14	1185	Down-regulated			0.785159	-0.1491
PA0007	0.757916	1.08174		hypothetical protein	Membrane proteins	Membrane proteins	Unknown (This protein may have multiple localization sites);Unknown (This protein may have multiple localization sites)	5	220.92	Up-regulated			0.120379	0.113354
PA1442	0.386565	1.05212		conserved hypothetical protein	Membrane proteins	Membrane proteins	Cytoplasmic Membrane	5	286.1	Down-regulated			0.412777	-0.0733041
PA5133	0.653966	1.03165		conserved hypothetical protein	Membrane proteins	Membrane proteins	Outer Membrane	7	325.78	Down-regulated			0.184445	-0.0449549
PA5113	0.609476	1.0303		hypothetical protein	Membrane proteins	Membrane proteins	Unknown (This protein may have multiple localization sites);Unknown (This protein may have multiple localization sites);Outer Membrane Vesicle	3	230.32	Down-regulated			0.215043	-0.0430687
PA3602	0.686818	1.02874		conserved hypothetical protein	Membrane proteins	Membrane proteins	Cytoplasmic;Outer Membrane Vesicle	4	349.56	Up-regulated			0.163159	0.0408812
PA1458	0.047373	1.25719	cheA	probable chemotaxis signal transduction histidine kinase	Motility, Chemotaxis and Attachment	Motility, Chemotaxis and Attachment	Cytoplasmic	12	758.07	Down-regulated	P-value ≤ 0.05	Fold change ≥ 1.2	1.32447	-0.330205
PA1822	0.00374621	1.24623	fimL	hypothetical protein	Motility, Chemotaxis and Attachment	Motility, Chemotaxis and Attachment	Cytoplasmic	21	1288.53	Up-regulated	P-value ≤ 0.05	Fold change ≥ 1.2	2.42641	0.317566
PA0479	0.0400224	1.31328		probable transcriptional regulator	Transcriptional regulators	Transcriptional regulators	Cytoplasmic	2	114.76	Down-regulated	P-value ≤ 0.05	Fold change ≥ 1.2	1.3977	-0.393179
PA5298	0.133889	1.18254		xanthine phosphoribosyltransferase	Nucleotide biosynthesis and metabolism	Nucleotide biosynthesis and metabolism	Cytoplasmic	4	151.25	Down-regulated			0.873254	-0.241894
PA4554	0.005538	1.22357	pilY1	type 4 fimbrial biogenesis protein PilY1	Motility, Chemotaxis and Attachment	Motility, Chemotaxis and Attachment	Outer Membrane	14	791.11	Up-regulated	P-value ≤ 0.05	Fold change ≥ 1.2	2.25665	0.291092
PA4645	0.281646	1.13444		probable purine/pyrimidine phosphoribosyl transferase	Nucleotide biosynthesis and metabolism	Nucleotide biosynthesis and metabolism	Cytoplasmic;Cytoplasmic	8	590.89	Down-regulated			0.550296	-0.181984
PA3004	0.358049	1.04237		5-methylthioadenosine phosphorylase MtnP	Nucleotide biosynthesis and metabolism	Nucleotide biosynthesis and metabolism	Cytoplasmic	9	682.03	Down-regulated			0.446058	-0.0598694
PA1521	0.4287	1.03098		probable guanine deaminase	Nucleotide biosynthesis and metabolism	Nucleotide biosynthesis and metabolism	Cytoplasmic	5	295.66	Down-regulated			0.367846	-0.0440125
PA0401	0.996847	1.00061		noncatalytic dihydroorotase-like protein	Nucleotide biosynthesis and metabolism	Nucleotide biosynthesis and metabolism	Cytoplasmic	9	551.77	Down-regulated			0.00137162	-0.000885497
PA0603	0.0385475	1.05719	agtA	AgtA	Quorum sensing	Quorum sensing	Cytoplasmic Membrane;Cytoplasmic Membrane	9	599.97	Down-regulated	P-value ≤ 0.05		1.414	-0.0802395
PA2682	0.125124	1.59809		conserved hypothetical protein	Putative enzymes	Putative enzymes	Cytoplasmic	7	411.13	Up-regulated		Fold change ≥ 1.2	0.902661	0.676347
PA0704	0.0575044	1.59143		probable amidase	Putative enzymes	Putative enzymes	Cytoplasmic	3	125.08	Down-regulated		Fold change ≥ 1.2	1.2403	-0.670328
PA5028	0.0026745	1.31052		conserved hypothetical protein	Hypothetical, unclassified, unknown	Hypothetical, unclassified, unknown	Cytoplasmic Membrane	5	321.53	Down-regulated	P-value ≤ 0.05	Fold change ≥ 1.2	2.57276	-0.39014
PA0085	0.0214946	1.30792	hcp1	Hcp1	Biofilm formation	Biofilm formation	Extracellular;Extracellular	10	790.61	Down-regulated	P-value ≤ 0.05	Fold change ≥ 1.2	1.66767	-0.387278
PA1137	0.130387	1.4004		probable oxidoreductase	Putative enzymes	Putative enzymes	Cytoplasmic;Cytoplasmic Membrane	2	167.76	Up-regulated		Fold change ≥ 1.2	0.884764	0.485837
PA2067	0.183284	1.35299		probable hydrolase	Putative enzymes	Putative enzymes	Cytoplasmic	3	228.34	Up-regulated		Fold change ≥ 1.2	0.736875	0.43615
PA0139	0.00781451	1.30665	ahpC	alkyl hydroperoxide reductase subunit C	Adaptation, protection	Adaptation, protection	Cytoplasmic;Outer Membrane Vesicle	15	1121.39	Down-regulated	P-value ≤ 0.05	Fold change ≥ 1.2	2.1071	-0.385869
PA1327	0.10768	1.3297		probable protease	Putative enzymes	Putative enzymes	Extracellular	4	255.41	Up-regulated		Fold change ≥ 1.2	0.967866	0.411098
PA1470	0.00418847	1.30562		probable short-chain dehydrogenase	Putative enzymes	Putative enzymes	Unknown (This protein may have multiple localization sites);Unknown (This protein may have multiple localization sites)	7	446.18	Down-regulated	P-value ≤ 0.05	Fold change ≥ 1.2	2.37794	-0.384737
PA3740	0.00188899	1.30507		hypothetical protein	Hypothetical, unclassified, unknown	Hypothetical, unclassified, unknown	Unknown	3	153.06	Down-regulated	P-value ≤ 0.05	Fold change ≥ 1.2	2.72377	-0.38413
PA0291	0.0157291	1.30222	oprE	Anaerobically-induced outer membrane porin OprE precursor	Transport of small molecules	Transport of small molecules	Outer Membrane;Outer Membrane;Outer Membrane Vesicle	19	1381.2	Down-regulated	P-value ≤ 0.05	Fold change ≥ 1.2	1.8033	-0.380974
PA1860	0.0251733	1.30204		hypothetical protein	Putative enzymes	Putative enzymes	Cytoplasmic	2	39.78	Down-regulated	P-value ≤ 0.05	Fold change ≥ 1.2	1.59906	-0.380773
PA5186	0.10167	1.29457		probable iron-containing alcohol dehydrogenase	Putative enzymes	Putative enzymes	Cytoplasmic;Cytoplasmic	4	226.61	Down-regulated		Fold change ≥ 1.2	0.992808	-0.372472
PA3461	0.00580233	1.29933		conserved hypothetical protein	Hypothetical, unclassified, unknown	Hypothetical, unclassified, unknown	Cytoplasmic	7	441.8	Down-regulated	P-value ≤ 0.05	Fold change ≥ 1.2	2.2364	-0.37777
PA4958	0.00831931	1.29924	fimW	hypothetical protein	Hypothetical, unclassified, unknown	Hypothetical, unclassified, unknown	Unknown;Cytoplasmic	6	433.88	Up-regulated	P-value ≤ 0.05	Fold change ≥ 1.2	2.07991	0.377666
PA5181	0.204535	1.27934		probable oxidoreductase	Putative enzymes	Putative enzymes	Cytoplasmic	10	514.56	Up-regulated		Fold change ≥ 1.2	0.689233	0.355399
PA1617	0.210192	1.27571		probable AMP-binding enzyme	Putative enzymes	Putative enzymes	Cytoplasmic;Cytoplasmic	5	253.45	Up-regulated		Fold change ≥ 1.2	0.677384	0.351298
PA0562	0.0100526	1.29867		probable hydrolase	Putative enzymes	Putative enzymes	Cytoplasmic	4	198.83	Down-regulated	P-value ≤ 0.05	Fold change ≥ 1.2	1.99772	-0.377035
PA3559	0.0672946	1.26328		probable nucleotide sugar dehydrogenase	Putative enzymes	Putative enzymes	Cytoplasmic	3	170.15	Up-regulated		Fold change ≥ 1.2	1.17202	0.337175
PA3834	0.0184035	1.29706	valS	valyl-tRNA synthetase	Amino acid biosynthesis and metabolism	Amino acid biosynthesis and metabolism	Cytoplasmic;Cytoplasmic	12	620.35	Down-regulated	P-value ≤ 0.05	Fold change ≥ 1.2	1.7351	-0.37524
PA5150	0.108445	1.25584		probable short-chain dehydrogenase	Putative enzymes	Putative enzymes	Cytoplasmic;Cytoplasmic	4	303.87	Down-regulated		Fold change ≥ 1.2	0.964792	-0.328648
PA3426	0.0623327	1.25491		probable enoyl CoA-hydratase/isomerase	Putative enzymes	Putative enzymes	Cytoplasmic	5	205.62	Down-regulated		Fold change ≥ 1.2	1.20528	-0.327582
PA4827	0.0072932	1.29686		arylamine N-acetyltransferase	Adaptation, protection	Adaptation, protection	Cytoplasmic	2	112.13	Down-regulated	P-value ≤ 0.05	Fold change ≥ 1.2	2.13708	-0.375024
PA5357	0.000135595	1.29593		hypothetical protein	Biosynthesis of cofactors, prosthetic groups and carriers	Biosynthesis of cofactors, prosthetic groups and carriers	Cytoplasmic;Cytoplasmic	2	159.2	Down-regulated	P-value ≤ 0.05	Fold change ≥ 1.2	3.86776	-0.373987
PA2222	0.00567878	1.29581		hypothetical protein	Hypothetical, unclassified, unknown	Hypothetical, unclassified, unknown	Unknown	6	579.15	Down-regulated	P-value ≤ 0.05	Fold change ≥ 1.2	2.24575	-0.373857
PA4953	0.0191767	1.21229	motB	chemotaxis protein MotB	Motility, Chemotaxis and Attachment	Motility, Chemotaxis and Attachment	Cytoplasmic Membrane;Unknown (This protein may have multiple localization sites);Unknown (This protein may have multiple localization sites)	4	185.72	Down-regulated	P-value ≤ 0.05	Fold change ≥ 1.2	1.71723	-0.277737
PA1648	0.167245	1.23666		probable oxidoreductase	Putative enzymes	Putative enzymes	Cytoplasmic	2	90.81	Down-regulated		Fold change ≥ 1.2	0.776646	-0.306444
PA4715	0.00138226	1.29545		probable aminotransferase	Putative enzymes	Putative enzymes	Cytoplasmic;Cytoplasmic	8	421.06	Up-regulated	P-value ≤ 0.05	Fold change ≥ 1.2	2.85941	0.37345
PA2247	7.41876e-07	1.29508	bkdA1	2-oxoisovalerate dehydrogenase (alpha subunit)	Amino acid biosynthesis and metabolism	Amino acid biosynthesis and metabolism	Cytoplasmic	24	2026.54	Up-regulated	P-value ≤ 0.05	Fold change ≥ 1.2	6.12967	0.373043
PA1287	0.164757	1.21814		probable glutathione peroxidase	Putative enzymes	Putative enzymes	Periplasmic	8	421.12	Down-regulated		Fold change ≥ 1.2	0.783155	-0.284684
PA2631	0.00870302	1.29397		probable acetyl transferase	Putative enzymes	Putative enzymes	Cytoplasmic	2	84.88	Down-regulated	P-value ≤ 0.05	Fold change ≥ 1.2	2.06033	-0.371809
PA2263	0.261901	1.21418		probable 2-hydroxyacid dehydrogenase	Putative enzymes	Putative enzymes	Cytoplasmic;Cytoplasmic	2	127.92	Up-regulated		Fold change ≥ 1.2	0.581863	0.279976
PA2575	0.00387672	1.29271		hypothetical protein	Hypothetical, unclassified, unknown	Hypothetical, unclassified, unknown	Unknown	11	815.69	Down-regulated	P-value ≤ 0.05	Fold change ≥ 1.2	2.41154	-0.370397
PA0083	0.0415408	1.29263	tssB1	TssB1	Biofilm formation	Biofilm formation	Cytoplasmic;Cytoplasmic	4	241.35	Down-regulated	P-value ≤ 0.05	Fold change ≥ 1.2	1.38152	-0.370312
PA0473	0.0949646	1.19635		probable glutathione S-transferase	Putative enzymes	Putative enzymes	Cytoplasmic	9	576.42	Up-regulated			1.02244	0.258635
PA2843	0.116772	1.19414		probable aldolase	Putative enzymes	Putative enzymes	Cytoplasmic	3	198.87	Up-regulated			0.93266	0.255974
PA2069	0.152804	1.18919		probable carbamoyl transferase	Putative enzymes	Putative enzymes	Cytoplasmic	30	2536.04	Up-regulated			0.815865	0.249981
PA3277	0.213766	1.18586		probable short-chain dehydrogenase	Putative enzymes	Putative enzymes	Cytoplasmic	2	82.06	Down-regulated			0.670061	-0.245928
PA0862	0.00945198	1.29257		hypothetical protein	Hypothetical, unclassified, unknown	Hypothetical, unclassified, unknown	Cytoplasmic	3	84.65	Up-regulated	P-value ≤ 0.05	Fold change ≥ 1.2	2.02448	0.370237
PA0655	0.00139947	1.28912		hypothetical protein	Hypothetical, unclassified, unknown	Hypothetical, unclassified, unknown	Unknown	8	531.9	Down-regulated	P-value ≤ 0.05	Fold change ≥ 1.2	2.85404	-0.366389
PA3427	0.0621151	1.18301		probable short-chain dehydrogenases	Putative enzymes	Putative enzymes	Cytoplasmic	5	241.96	Down-regulated			1.2068	-0.242467
PA4495	0.000972737	1.28729		hypothetical protein	Hypothetical, unclassified, unknown	Hypothetical, unclassified, unknown	Unknown;Outer Membrane Vesicle	13	1158.81	Down-regulated	P-value ≤ 0.05	Fold change ≥ 1.2	3.012	-0.364334
PA3860	0.308114	1.17665		probable AMP-binding enzyme	Putative enzymes	Putative enzymes	Cytoplasmic;Cytoplasmic	3	252.67	Down-regulated			0.511289	-0.234681
PA5565	0.0230354	1.28418	gidA	glucose-inhibited division protein A	Cell division	Cell division	Cytoplasmic	2	66.9	Up-regulated	P-value ≤ 0.05	Fold change ≥ 1.2	1.63761	0.360842
PA0838	0.0928316	1.17133		probable glutathione peroxidase	Putative enzymes	Putative enzymes	Periplasmic	5	369.94	Down-regulated			1.0323	-0.228149
PA3568	0.306224	1.17005		probable acetyl-coa synthetase	Putative enzymes	Putative enzymes	Cytoplasmic	5	224.15	Up-regulated			0.513961	0.226574
PA1202	0.111292	1.1572		probable hydrolase	Putative enzymes	Putative enzymes	Unknown	6	682.71	Down-regulated			0.953536	-0.210634
PA1829	0.0796922	1.15437		hypothetical protein	Putative enzymes	Putative enzymes	Cytoplasmic	5	212.41	Down-regulated			1.09858	-0.207107
PA0421	0.262276	1.1538		hypothetical protein	Putative enzymes	Putative enzymes	Unknown	7	419.16	Up-regulated			0.581241	0.206396
PA3667	0.0963334	1.14971		probable pyridoxal-phosphate dependent enzyme	Putative enzymes	Putative enzymes	Cytoplasmic	2	92.43	Down-regulated			1.01622	-0.201274
PA1061	0.0649486	1.14774		conserved hypothetical protein	Putative enzymes	Putative enzymes	Cytoplasmic	3	143.95	Down-regulated			1.18743	-0.198797
PA3723	0.00303292	1.28067		probable FMN oxidoreductase	Putative enzymes	Putative enzymes	Cytoplasmic	14	1207.07	Down-regulated	P-value ≤ 0.05	Fold change ≥ 1.2	2.51814	-0.356894
PA4198	0.164485	1.14115		probable AMP-binding enzyme	Putative enzymes	Putative enzymes	Cytoplasmic;Cytoplasmic	2	63.03	Up-regulated			0.783873	0.190485
PA3682	0.329247	1.13825		hypothetical protein	Putative enzymes	Putative enzymes	Unknown;Unknown	2	92.69	Down-regulated			0.482478	-0.186813
PA2235	0.0131359	1.27908	pslE	PslE	Biofilm formation	Biofilm formation	Cytoplasmic;Cytoplasmic Membrane;Outer Membrane Vesicle	14	794.57	Down-regulated	P-value ≤ 0.05	Fold change ≥ 1.2	1.88154	-0.355112
PA5234	0.0591512	1.1368		probable oxidoreductase	Putative enzymes	Putative enzymes	Cytoplasmic	4	396.29	Down-regulated			1.22804	-0.184985
PA1745	0.0326122	1.27748		hypothetical protein	Hypothetical, unclassified, unknown	Hypothetical, unclassified, unknown	Unknown	2	112.24	Down-regulated	P-value ≤ 0.05	Fold change ≥ 1.2	1.48662	-0.353304
PA3418	0.0120305	1.27731	ldh	leucine dehydrogenase	Amino acid biosynthesis and metabolism	Amino acid biosynthesis and metabolism	Cytoplasmic	9	633.33	Down-regulated	P-value ≤ 0.05	Fold change ≥ 1.2	1.91972	-0.353105
PA1033	0.138917	1.13288		probable glutathione S-transferase	Putative enzymes	Putative enzymes	Cytoplasmic	3	136.71	Down-regulated			0.857245	-0.179997
PA2317	0.249376	1.13187		probable oxidoreductase	Putative enzymes	Putative enzymes	Cytoplasmic	4	237.77	Up-regulated			0.603146	0.178702
PA5567	0.00242555	1.27495		conserved hypothetical protein	Putative enzymes	Putative enzymes	Cytoplasmic	4	207.83	Up-regulated	P-value ≤ 0.05	Fold change ≥ 1.2	2.61519	0.350438
PA3678	0.0310738	1.27198	mexL	MexL	Transcriptional regulators	Transcriptional regulators	Cytoplasmic	3	174.96	Down-regulated	P-value ≤ 0.05	Fold change ≥ 1.2	1.50761	-0.347078
PA3295	0.121314	1.12423		probable HIT family protein	Putative enzymes	Putative enzymes	Cytoplasmic;Cytoplasmic	3	232.03	Down-regulated			0.916091	-0.168932
PA0250	0.0478064	1.27198		conserved hypothetical protein	Hypothetical, unclassified, unknown	Hypothetical, unclassified, unknown	Unknown	7	848.78	Down-regulated	P-value ≤ 0.05	Fold change ≥ 1.2	1.32051	-0.347072
PA4735	0.00304589	1.27168		hypothetical protein	Hypothetical, unclassified, unknown	Hypothetical, unclassified, unknown	Outer Membrane;Outer Membrane Vesicle	9	542.52	Down-regulated	P-value ≤ 0.05	Fold change ≥ 1.2	2.51629	-0.346734
PA4401	0.309813	1.11814		probable glutathione S-transferase	Putative enzymes	Putative enzymes	Unknown	2	49.1	Down-regulated			0.508901	-0.161104
PA4576	0.46003	1.11652		probable ATP-dependent protease	Putative enzymes	Putative enzymes	Cytoplasmic	13	935.31	Up-regulated			0.337214	0.159015
PA2918	0.686822	1.11629		probable short-chain dehydrogenase	Putative enzymes	Putative enzymes	Cytoplasmic;Cytoplasmic	2	107.39	Down-regulated			0.163156	-0.158708
PA3023	0.0380249	1.27145		conserved hypothetical protein	Hypothetical, unclassified, unknown	Hypothetical, unclassified, unknown	Cytoplasmic	6	347.62	Down-regulated	P-value ≤ 0.05	Fold change ≥ 1.2	1.41993	-0.346474
PA4943	0.164907	1.11348		probable GTP-binding protein	Putative enzymes	Putative enzymes	Cytoplasmic	8	466.98	Up-regulated			0.782761	0.155075
PA0747	0.123084	1.1128		probable aldehyde dehydrogenase	Putative enzymes	Putative enzymes	Cytoplasmic;Cytoplasmic	6	520.59	Down-regulated			0.9098	-0.154195
PA2160	0.819731	1.11268		probable glycosyl hydrolase	Putative enzymes	Putative enzymes	Cytoplasmic	2	86.35	Down-regulated			0.0863287	-0.154033
PA2550	0.261233	1.112		probable acyl-CoA dehydrogenase	Putative enzymes	Putative enzymes	Cytoplasmic	8	509.67	Down-regulated			0.582971	-0.153153
PA5178	0.0111049	1.26936		conserved hypothetical protein	Hypothetical, unclassified, unknown	Hypothetical, unclassified, unknown	Outer Membrane;Unknown;Outer Membrane Vesicle	16	1302.79	Down-regulated	P-value ≤ 0.05	Fold change ≥ 1.2	1.95448	-0.344098
PA2735	0.524464	1.10057		probable restriction-modification system protein	Putative enzymes	Putative enzymes	Cytoplasmic	19	911.41	Down-regulated			0.280285	-0.138247
PA4868	0.0308497	1.26476	ureC	urease alpha subunit	Central intermediary metabolism	Central intermediary metabolism	Cytoplasmic;Cytoplasmic	3	272.92	Down-regulated	P-value ≤ 0.05	Fold change ≥ 1.2	1.51075	-0.33886
PA3859	0.0588618	1.09821		carboxylesterase	Putative enzymes	Putative enzymes	Unknown	6	598.5	Down-regulated			1.23017	-0.135149
PA1890	0.101938	1.09798		probable glutathione S-transferase	Putative enzymes	Putative enzymes	Cytoplasmic	3	152.61	Down-regulated			0.991662	-0.134848
PA3301	0.12466	1.09574		hypothetical protein	Putative enzymes	Putative enzymes	Cytoplasmic	6	295.05	Down-regulated			0.904273	-0.131911
PA5546	0.126423	1.09466		conserved hypothetical protein	Putative enzymes	Putative enzymes	Cytoplasmic;Cytoplasmic	13	838.76	Up-regulated			0.898175	0.130484
PA3759	0.288223	1.08688		probable aminotransferase	Putative enzymes	Putative enzymes	Cytoplasmic	6	350.15	Down-regulated			0.540271	-0.120199
PA5523	0.211005	1.08655		probable aminotransferase	Putative enzymes	Putative enzymes	Cytoplasmic	5	335.08	Down-regulated			0.675707	-0.11975
PA0318	0.186832	1.08107		conserved hypothetical protein	Putative enzymes	Putative enzymes	Cytoplasmic	5	219.96	Down-regulated			0.72855	-0.112458
PA2378	0.411807	1.07992		probable aldehyde dehydrogenase	Putative enzymes	Putative enzymes	Cytoplasmic Membrane;Cytoplasmic Membrane	5	386.01	Down-regulated			0.385306	-0.110925
PA1192	0.00900609	1.26322		conserved hypothetical protein	Hypothetical, unclassified, unknown	Hypothetical, unclassified, unknown	Cytoplasmic	3	145.78	Up-regulated	P-value ≤ 0.05	Fold change ≥ 1.2	2.04546	0.337106
PA1833	0.21771	1.07802		probable oxidoreductase	Putative enzymes	Putative enzymes	Cytoplasmic	13	1247.21	Down-regulated			0.662121	-0.108381
PA3460	0.60031	1.07734		probable acetyltransferase	Putative enzymes	Putative enzymes	Cytoplasmic	2	64.33	Up-regulated			0.221625	0.10748
PA3817	0.134611	1.0768		probable methyltransferase	Putative enzymes	Putative enzymes	Cytoplasmic	4	247.69	Down-regulated			0.870918	-0.106749
PA3330	0.199378	1.0753		probable short chain dehydrogenase	Putative enzymes	Putative enzymes	Cytoplasmic	13	972.51	Up-regulated			0.700323	0.104735
PA1215	0.0384772	1.26076		hypothetical protein	Hypothetical, unclassified, unknown	Hypothetical, unclassified, unknown	Cytoplasmic	2	51.09	Up-regulated	P-value ≤ 0.05	Fold change ≥ 1.2	1.4148	0.334291
PA0840	0.152476	1.07224		probable oxidoreductase	Putative enzymes	Putative enzymes	Cytoplasmic	9	570.12	Up-regulated			0.816798	0.100627
PA2974	0.437351	1.07126		probable hydrolase	Putative enzymes	Putative enzymes	Cytoplasmic	2	63.31	Up-regulated			0.35917	0.0993039
PA3883	0.420697	1.07104		probable short-chain dehydrogenase	Putative enzymes	Putative enzymes	Cytoplasmic	5	337.45	Down-regulated			0.376031	-0.0990136
PA1736	0.579455	1.06986		probable acyl-CoA thiolase	Putative enzymes	Putative enzymes	Cytoplasmic;Cytoplasmic	3	208.27	Down-regulated			0.23698	-0.097424
PA3173	0.172783	1.06831		probable short-chain dehydrogenase	Putative enzymes	Putative enzymes	Cytoplasmic	4	370.56	Down-regulated			0.7625	-0.0953345
PA0746	0.085742	1.06817		probable acyl-CoA dehydrogenase	Putative enzymes	Putative enzymes	Cytoplasmic	12	885.28	Down-regulated			1.06681	-0.0951355
PA3768	0.238107	1.06269		probable metallo-oxidoreductase	Putative enzymes	Putative enzymes	Unknown (This protein may have multiple localization sites);Unknown (This protein may have multiple localization sites)	2	85.37	Down-regulated			0.623228	-0.0877226
PA5005	0.429937	1.06167		probable carbamoyl transferase	Putative enzymes	Putative enzymes	Cytoplasmic;Outer Membrane Vesicle	21	1170.19	Up-regulated			0.366595	0.0863342
PA4079	0.396118	1.06162		probable dehydrogenase	Putative enzymes	Putative enzymes	Extracellular;Unknown (This protein may have multiple localization sites);Unknown (This protein may have multiple localization sites)	3	258.75	Down-regulated			0.402175	-0.0862684
PA3001	0.253095	1.06121		probable glyceraldehyde-3-phosphate dehydrogenase	Putative enzymes	Putative enzymes	Cytoplasmic;Cytoplasmic;Outer Membrane Vesicle	29	2917.22	Down-regulated			0.596717	-0.0857161
PA5188	0.405279	1.06088		probable 3-hydroxyacyl-CoA dehydrogenase	Putative enzymes	Putative enzymes	Cytoplasmic	6	456.04	Down-regulated			0.392246	-0.0852596
PA1737	0.547173	1.06055		probable 3-hydroxyacyl-CoA dehydrogenase	Putative enzymes	Putative enzymes	Cytoplasmic	5	239.2	Down-regulated			0.261875	-0.0848179
PA5093	0.553251	1.05508		probable histidine/phenylalanine ammonia-lyase	Putative enzymes	Putative enzymes	Cytoplasmic	3	180.18	Up-regulated			0.257078	0.077355
PA3798	0.446772	1.05479		probable aminotransferase	Putative enzymes	Putative enzymes	Cytoplasmic	3	153.27	Down-regulated			0.349914	-0.0769542
PA4907	0.200187	1.05327		probable short-chain dehydrogenase	Putative enzymes	Putative enzymes	Cytoplasmic	8	567.09	Down-regulated			0.698565	-0.0748697
PA4899	0.941315	1.05226		probable aldehyde dehydrogenase	Putative enzymes	Putative enzymes	Cytoplasmic	3	120.92	Down-regulated			0.0262649	-0.0734877
PA4361	0.645147	1.05165		probable oxidoreductase	Putative enzymes	Putative enzymes	Cytoplasmic	3	115.64	Up-regulated			0.190341	0.0726598
PA1023	0.229229	1.05117		probable short-chain dehydrogenase	Putative enzymes	Putative enzymes	Cytoplasmic;Cytoplasmic	8	388.38	Down-regulated			0.639731	-0.0720018
PA2553	0.190616	1.05046		probable acyl-CoA thiolase	Putative enzymes	Putative enzymes	Cytoplasmic;Cytoplasmic	26	2139.47	Up-regulated			0.719841	0.0710175
PA0657	0.65221	1.0501		probable ATPase	Putative enzymes	Putative enzymes	Cytoplasmic Membrane	4	234.6	Up-regulated			0.185612	0.070523
PA2483	0.260433	1.04928		conserved hypothetical protein	Putative enzymes	Putative enzymes	Cytoplasmic	14	1147.45	Down-regulated			0.584303	-0.0693955
PA4431	0.548866	1.04903		probable iron-sulfur protein	Putative enzymes	Putative enzymes	Cytoplasmic Membrane;Outer Membrane Vesicle	11	739.04	Up-regulated			0.260534	0.0690539
PA1292	0.488904	1.04714		probable 3-mercaptopyruvate sulfurtransferase	Putative enzymes	Putative enzymes	Periplasmic	12	684.16	Down-regulated			0.310777	-0.0664546
PA1304	0.194018	1.04645		probable oligopeptidase	Putative enzymes	Putative enzymes	Periplasmic;Unknown (This protein may have multiple localization sites)	10	548.26	Up-regulated			0.712158	0.0654975
PA1821	0.387891	1.04643		probable enoyl-CoA hydratase/isomerase	Putative enzymes	Putative enzymes	Cytoplasmic	12	896.05	Up-regulated			0.411291	0.0654813
PA1296	0.652923	1.04325		probable 2-hydroxyacid dehydrogenase	Putative enzymes	Putative enzymes	Cytoplasmic	2	122.46	Down-regulated			0.185138	-0.0610786
PA3925	0.328179	1.04172		probable acyl-CoA thiolase	Putative enzymes	Putative enzymes	Cytoplasmic;Cytoplasmic	9	846.31	Up-regulated			0.48389	0.0589725
PA0744	0.466765	1.04107		probable enoyl-CoA hydratase/isomerase	Putative enzymes	Putative enzymes	Cytoplasmic	16	1039.39	Down-regulated			0.330902	-0.0580648
PA4434	0.50236	1.03484		probable oxidoreductase	Putative enzymes	Putative enzymes	Cytoplasmic	8	493.69	Down-regulated			0.298985	-0.0494106
PA3226	0.543666	1.03463		probable hydrolase	Putative enzymes	Putative enzymes	Cytoplasmic	4	156.51	Up-regulated			0.264668	0.0491144
PA1628	0.718258	1.03375		probable 3-hydroxyacyl-CoA dehydrogenase	Putative enzymes	Putative enzymes	Unknown (This protein may have multiple localization sites);Unknown (This protein may have multiple localization sites)	2	141.36	Up-regulated			0.143719	0.0478863
PA4073	0.762015	1.03191		probable aldehyde dehydrogenase	Putative enzymes	Putative enzymes	Cytoplasmic	12	803.53	Up-regulated			0.118037	0.0453223
PA4435	0.867819	1.03104		probable acyl-CoA dehydrogenase	Putative enzymes	Putative enzymes	Cytoplasmic	2	159.65	Down-regulated			0.061571	-0.0440942
PA3106	0.747931	1.03037		probable short-chain dehydrogenase	Putative enzymes	Putative enzymes	Cytoplasmic;Cytoplasmic	4	275.26	Up-regulated			0.126138	0.043166
PA1880	0.86297	1.02951		probable oxidoreductase	Putative enzymes	Putative enzymes	Cytoplasmic Membrane;Cytoplasmic Membrane	5	199.3	Up-regulated			0.0640041	0.0419591
PA5221	0.369948	1.02909		probable FAD-dependent monooxygenase	Putative enzymes	Putative enzymes	Cytoplasmic Membrane	6	231.3	Up-regulated			0.431859	0.041368
PA1047	0.907024	1.02821		probable esterase	Putative enzymes	Putative enzymes	Periplasmic	7	401.29	Down-regulated			0.0423812	-0.0401306
PA4722	0.427464	1.02717		probable aminotransferase	Putative enzymes	Putative enzymes	Cytoplasmic	5	396.87	Down-regulated			0.3691	-0.0386702
PA3172	0.769557	1.02569		probable hydrolase	Putative enzymes	Putative enzymes	Cytoplasmic	4	188.57	Down-regulated			0.113759	-0.0366006
PA3256	0.59726	1.02405		probable oxidoreductase	Putative enzymes	Putative enzymes	Cytoplasmic Membrane	8	420.53	Down-regulated			0.223836	-0.0342852
PA1997	0.734801	1.02181		probable AMP-binding enzyme	Putative enzymes	Putative enzymes	Cytoplasmic	3	109.75	Down-regulated			0.13383	-0.0311211
PA3128	0.782561	1.02121		probable short-chain dehydrogenase	Putative enzymes	Putative enzymes	Cytoplasmic;Cytoplasmic	3	170.07	Up-regulated			0.106482	0.0302848
PA2554	0.631346	1.02005		probable short-chain dehydrogenase	Putative enzymes	Putative enzymes	Cytoplasmic	14	1184.31	Down-regulated			0.199733	-0.028638
PA0118	0.756225	1.01831		hypothetical protein	Putative enzymes	Putative enzymes	Unknown	4	163.99	Down-regulated			0.121349	-0.0261701
PA0804	0.869379	1.01827		probable oxidoreductase	Putative enzymes	Putative enzymes	Cytoplasmic	3	214.88	Down-regulated			0.0607909	-0.0261262
PA2828	0.616674	1.0176		probable aminotransferase	Putative enzymes	Putative enzymes	Cytoplasmic	9	665.31	Up-regulated			0.209944	0.025174
PA0372	0.834518	1.01338		probable zinc protease	Putative enzymes	Putative enzymes	Periplasmic;Outer Membrane Vesicle	15	839.5	Up-regulated			0.0785641	0.0191692
PA2552	0.7211	1.01191		probable acyl-CoA dehydrogenase	Putative enzymes	Putative enzymes	Cytoplasmic	13	813.28	Down-regulated			0.142005	-0.0170748
PA3659	0.971409	1.00583		probable aminotransferase	Putative enzymes	Putative enzymes	Cytoplasmic	8	468.59	Up-regulated			0.0125977	0.00837941
PA3896	0.982386	1.00393		probable 2-hydroxyacid dehydrogenase	Putative enzymes	Putative enzymes	Cytoplasmic;Cytoplasmic	4	120.72	Down-regulated			0.00771776	-0.00565897
PA4786	0.948859	1.00061		probable short-chain dehydrogenase	Putative enzymes	Putative enzymes	Cytoplasmic;Cytoplasmic	14	921.41	Down-regulated			0.0227985	-0.000884045
PA5440	0.357006	1.22145		probable peptidase	Putative enzymes	Putative enzymes	Cytoplasmic	6	286.47	Up-regulated		Fold change ≥ 1.2	0.447324	0.288589
PA4948	0.0285344	1.26064		conserved hypothetical protein	Hypothetical, unclassified, unknown	Hypothetical, unclassified, unknown	Cytoplasmic	2	109.69	Down-regulated	P-value ≤ 0.05	Fold change ≥ 1.2	1.54463	-0.334157
PA0527	0.0312518	1.2605	dnr	transcriptional regulator Dnr	Transcriptional regulators	Transcriptional regulators	Cytoplasmic	3	131.84	Up-regulated	P-value ≤ 0.05	Fold change ≥ 1.2	1.50512	0.333992
PA4477	0.0012034	1.2602	cafA	cytoplasmic axial filament protein	Cell division	Cell division	Cytoplasmic	4	466.74	Down-regulated	P-value ≤ 0.05	Fold change ≥ 1.2	2.91959	-0.333655
PA3250	0.0660955	1.2215		hypothetical protein	Quorum sensing	Quorum sensing	Unknown	14	857	Down-regulated		Fold change ≥ 1.2	1.17983	-0.28865
PA0715	0.374805	1.11468		hypothetical protein	Related to phage, transposon, or plasmid	Related to phage, transposon, or plasmid	Cytoplasmic;Cytoplasmic	10	490.44	Up-regulated			0.426195	0.156633
PA0428	0.0891953	1.2401		probable ATP-dependent RNA helicase	Transcription, RNA processing and degradation	Transcription, RNA processing and degradation	Cytoplasmic	16	892.74	Up-regulated		Fold change ≥ 1.2	1.04966	0.310459
PA0602	0.00256353	1.58415		probable binding protein component of ABC transporter	Quorum sensing	Quorum sensing	Periplasmic;Periplasmic	4	155.34	Up-regulated	P-value ≤ 0.05	Fold change ≥ 1.2	2.59116	0.663712
PA2840	0.422739	1.17173		probable ATP-dependent RNA helicase	Transcription, RNA processing and degradation	Transcription, RNA processing and degradation	Cytoplasmic;Outer Membrane Vesicle	11	748.97	Down-regulated			0.373928	-0.228636
PA3950	0.56563	1.0462		probable ATP-dependent RNA helicase	Transcription, RNA processing and degradation	Transcription, RNA processing and degradation	Cytoplasmic	4	135.14	Up-regulated			0.247467	0.0651627
PA4936	0.792455	1.01011		probable rRNA methylase	Transcription, RNA processing and degradation	Transcription, RNA processing and degradation	Cytoplasmic	5	219.37	Up-regulated			0.101025	0.0145115
PA0355	0.00113572	1.19864	pfpI	protease PfpI	Motility, Chemotaxis and Attachment	Motility, Chemotaxis and Attachment	Cytoplasmic	5	306.56	Down-regulated	P-value ≤ 0.05		2.94473	-0.2614
PA0853	0.000464692	1.25685		probable oxidoreductase	Putative enzymes	Putative enzymes	Cytoplasmic	6	311.7	Down-regulated	P-value ≤ 0.05	Fold change ≥ 1.2	3.33284	-0.329817
PA0363	0.00685329	1.25477	coaD	phosphopantetheine adenylyltransferase	Central intermediary metabolism	Central intermediary metabolism	Cytoplasmic;Cytoplasmic	5	396.96	Down-regulated	P-value ≤ 0.05	Fold change ≥ 1.2	2.1641	-0.327428
PA3006	0.0481389	1.25379	psrA	transcriptional regulator PsrA	Transcriptional regulators	Transcriptional regulators	Cytoplasmic;Cytoplasmic	5	270.44	Down-regulated	P-value ≤ 0.05	Fold change ≥ 1.2	1.3175	-0.326301
PA3124	0.068935	1.19156		probable transcriptional regulator	Transcriptional regulators	Transcriptional regulators	Cytoplasmic	2	54.89	Down-regulated			1.16156	-0.252849
PA0784	0.325676	1.18631		probable transcriptional regulator	Transcriptional regulators	Transcriptional regulators	Cytoplasmic;Cytoplasmic	2	200.33	Up-regulated			0.487215	0.246477
PA0961	0.368193	1.17411		probable cold-shock protein	Transcriptional regulators	Transcriptional regulators	Cytoplasmic;Cytoplasmic	2	143.45	Down-regulated			0.433924	-0.231569
PA1344	0.00141872	1.25134		probable short-chain dehydrogenase	Putative enzymes	Putative enzymes	Cytoplasmic;Unknown (This protein may have multiple localization sites);Unknown (This protein may have multiple localization sites)	8	620.83	Down-regulated	P-value ≤ 0.05	Fold change ≥ 1.2	2.8481	-0.323477
PA4135	0.109209	1.16203		probable transcriptional regulator	Transcriptional regulators	Transcriptional regulators	Cytoplasmic	2	83.44	Up-regulated			0.961743	0.216647
PA1504	0.0532211	1.16111		probable transcriptional regulator	Transcriptional regulators	Transcriptional regulators	Cytoplasmic	4	209.57	Down-regulated			1.27392	-0.21551
PA4659	0.12575	1.16041		probable transcriptional regulator	Transcriptional regulators	Transcriptional regulators	Cytoplasmic	4	277.62	Up-regulated			0.900492	0.214639
PA2332	0.328105	1.15902		probable transcriptional regulator	Transcriptional regulators	Transcriptional regulators	Cytoplasmic	2	119.98	Down-regulated			0.483987	-0.212902
PA3423	0.416572	1.15765		probable transcriptional regulator	Transcriptional regulators	Transcriptional regulators	Unknown	2	67.11	Down-regulated			0.38031	-0.211196
PA4787	0.414877	1.15232		probable transcriptional regulator	Transcriptional regulators	Transcriptional regulators	Cytoplasmic	2	126.36	Up-regulated			0.382081	0.204543
PA5428	0.193452	1.14609		probable transcriptional regulator	Transcriptional regulators	Transcriptional regulators	Cytoplasmic;Cytoplasmic	4	155.2	Down-regulated			0.713426	-0.196722
PA3458	0.426137	1.12559		probable transcriptional regulator	Transcriptional regulators	Transcriptional regulators	Unknown	3	144.32	Up-regulated			0.370451	0.170676
PA3699	0.0791067	1.11129		probable transcriptional regulator	Transcriptional regulators	Transcriptional regulators	Cytoplasmic	5	231.95	Down-regulated			1.10179	-0.15223
PA3135	0.459546	1.10519		probable transcriptional regulator	Transcriptional regulators	Transcriptional regulators	Cytoplasmic;Cytoplasmic	2	105.54	Up-regulated			0.337671	0.14429
PA5438	0.153555	1.08894		probable transcriptional regulator	Transcriptional regulators	Transcriptional regulators	Cytoplasmic	7	382.6	Down-regulated			0.813736	-0.122928
PA3225	0.0837371	1.07734		probable transcriptional regulator	Transcriptional regulators	Transcriptional regulators	Cytoplasmic	9	529.33	Down-regulated			1.07708	-0.107476
PA2469	0.605465	1.07557		probable transcriptional regulator	Transcriptional regulators	Transcriptional regulators	Cytoplasmic;Cytoplasmic	2	133.25	Up-regulated			0.217911	0.105103
PA5179	0.0700515	1.06808		probable transcriptional regulator	Transcriptional regulators	Transcriptional regulators	Cytoplasmic	2	48.14	Down-regulated			1.15458	-0.0950218
PA3697	0.253324	1.06768		hypothetical protein	Transcriptional regulators	Transcriptional regulators	Cytoplasmic	6	303.61	Down-regulated			0.596324	-0.0944742
PA2551	0.309678	1.0668		probable transcriptional regulator	Transcriptional regulators	Transcriptional regulators	Cytoplasmic;Cytoplasmic	7	373.54	Up-regulated			0.509089	0.0932939
PA1015	0.499819	1.06267		probable transcriptional regulator	Transcriptional regulators	Transcriptional regulators	Cytoplasmic	4	220	Down-regulated			0.301187	-0.0876961
PA4769	0.507528	1.05916		probable transcriptional regulator	Transcriptional regulators	Transcriptional regulators	Cytoplasmic	3	151.5	Up-regulated			0.29454	0.0829247
PA2957	0.376636	1.05634		probable transcriptional regulator	Transcriptional regulators	Transcriptional regulators	Cytoplasmic	4	436.61	Down-regulated			0.424078	-0.0790704
PA0123	0.941104	1.05509		probable transcriptional regulator	Transcriptional regulators	Transcriptional regulators	Unknown (This protein may have multiple localization sites);Unknown (This protein may have multiple localization sites)	2	103.2	Down-regulated			0.0263625	-0.0773641
PA1526	0.455049	1.05441		probable transcriptional regulator	Transcriptional regulators	Transcriptional regulators	Cytoplasmic	4	205.85	Down-regulated			0.341942	-0.0764414
PA0876	0.414477	1.05362		probable transcriptional regulator	Transcriptional regulators	Transcriptional regulators	Cytoplasmic	3	165.69	Up-regulated			0.3825	0.0753559
PA1315	0.523346	1.05257		probable transcriptional regulator	Transcriptional regulators	Transcriptional regulators	Cytoplasmic	2	76.8	Down-regulated			0.281211	-0.0739165
PA3895	0.517354	1.04889		probable transcriptional regulator	Transcriptional regulators	Transcriptional regulators	Cytoplasmic	2	79.98	Up-regulated			0.286212	0.0688675
PA0120	0.515562	1.04599		probable transcriptional regulator	Transcriptional regulators	Transcriptional regulators	Cytoplasmic	3	165	Down-regulated			0.287719	-0.0648633
PA3122	0.547636	1.03184		probable transcriptional regulator	Transcriptional regulators	Transcriptional regulators	Cytoplasmic;Cytoplasmic	2	128.33	Down-regulated			0.261508	-0.0452136
PA3341	0.806362	1.02819		probable transcriptional regulator	Transcriptional regulators	Transcriptional regulators	Cytoplasmic	3	187.23	Down-regulated			0.09347	-0.0401035
PA1520	0.563776	1.02621		probable transcriptional regulator	Transcriptional regulators	Transcriptional regulators	Cytoplasmic	7	723.2	Down-regulated			0.248893	-0.0373323
PA2121	0.797313	1.0253		probable transcriptional regulator	Transcriptional regulators	Transcriptional regulators	Cytoplasmic;Cytoplasmic	2	61.64	Down-regulated			0.0983712	-0.0360461
PA0236	0.749671	1.02046		probable transcriptional regulator	Transcriptional regulators	Transcriptional regulators	Cytoplasmic	5	385.62	Down-regulated			0.125129	-0.0292201
PA2897	0.835844	1.01614		probable transcriptional regulator	Transcriptional regulators	Transcriptional regulators	Cytoplasmic	3	136.58	Up-regulated			0.0778746	0.0230942
PA4032	0.186968	1.20079		probable two-component response regulator	Transcriptional regulators	Transcriptional regulators	Cytoplasmic;Cytoplasmic	2	65.15	Down-regulated		Fold change ≥ 1.2	0.728233	-0.263986
PA0587	0.00427228	1.25032		conserved hypothetical protein	Hypothetical, unclassified, unknown	Hypothetical, unclassified, unknown	Cytoplasmic	11	597.9	Down-regulated	P-value ≤ 0.05	Fold change ≥ 1.2	2.36934	-0.322295
PA2572	0.797023	1.01797		probable two-component response regulator	Transcriptional regulators	Transcriptional regulators	Cytoplasmic	7	467.03	Down-regulated			0.098529	-0.0256992
PA1157	0.937551	1.00399		probable two-component response regulator	Transcriptional regulators	Transcriptional regulators	Cytoplasmic;Cytoplasmic	2	117.75	Down-regulated			0.0280051	-0.00575067
PA2798	0.983039	1.00302		probable two-component response regulator	Transcriptional regulators	Transcriptional regulators	Cytoplasmic	14	1128.33	Up-regulated			0.00742921	0.00434938
PA2973	0.168995	1.30701		probable peptidase	Translation, post-translational modification, degradation	Translation, post-translational modification, degradation	Cytoplasmic Membrane;Outer Membrane Vesicle	4	221.59	Down-regulated		Fold change ≥ 1.2	0.772127	-0.386267
PA5010	0.0101497	1.24879	waaG	UDP-glucose:(heptosyl) LPS alpha 1,3-glucosyltransferase WaaG	Cell wall / LPS / capsule	Cell wall / LPS / capsule	Cytoplasmic	2	121.78	Up-regulated	P-value ≤ 0.05	Fold change ≥ 1.2	1.99355	0.320535
PA0595	0.0478329	1.2483	lptD	LPS-assembly protein LptD	Adaptation, protection	Adaptation, protection	Outer Membrane;Outer Membrane Vesicle	31	2042.81	Down-regulated	P-value ≤ 0.05	Fold change ≥ 1.2	1.32027	-0.319965
PA1122	0.262921	1.16443		putative peptide deformylase	Translation, post-translational modification, degradation	Translation, post-translational modification, degradation	Cytoplasmic	2	109.91	Down-regulated			0.580175	-0.219619
PA4672	0.152332	1.12976		peptidyl-tRNA hydrolase	Translation, post-translational modification, degradation	Translation, post-translational modification, degradation	Cytoplasmic;Cytoplasmic	3	143.09	Down-regulated			0.817207	-0.176012
PA5080	0.171705	1.05654		prolyl aminopeptidase	Translation, post-translational modification, degradation	Translation, post-translational modification, degradation	Cytoplasmic	13	657.37	Down-regulated			0.765218	-0.0793476
PA2555	0.0331951	1.24826		probable AMP-binding enzyme	Putative enzymes	Putative enzymes	Cytoplasmic	4	275.83	Up-regulated	P-value ≤ 0.05	Fold change ≥ 1.2	1.47893	0.319924
PA4362	0.00756537	1.24685		hypothetical protein	Hypothetical, unclassified, unknown	Hypothetical, unclassified, unknown	Cytoplasmic	7	369.88	Down-regulated	P-value ≤ 0.05	Fold change ≥ 1.2	2.12117	-0.318291
PA4223	0.0890721	1.45912		probable ATP-binding component of ABC transporter	Transport of small molecules	Transport of small molecules	Cytoplasmic Membrane	3	267.96	Down-regulated		Fold change ≥ 1.2	1.05026	-0.545097
PA5154	0.344855	1.21262		probable permease of ABC transporter	Transport of small molecules	Transport of small molecules	Cytoplasmic Membrane;Cytoplasmic Membrane	2	43.78	Up-regulated		Fold change ≥ 1.2	0.462364	0.278132
PA5231	0.378432	1.17766		probable ATP-binding/permease fusion ABC transporter	Transport of small molecules	Transport of small molecules	Cytoplasmic Membrane;Cytoplasmic Membrane	2	67.67	Down-regulated			0.422012	-0.235929
PA0017	0.047327	1.2464		conserved hypothetical protein	Hypothetical, unclassified, unknown	Hypothetical, unclassified, unknown	Cytoplasmic	2	92.78	Down-regulated	P-value ≤ 0.05	Fold change ≥ 1.2	1.32489	-0.317772
PA3647	0.582369	1.04357		probable outer membrane protein precursor	Transport of small molecules	Transport of small molecules	Unknown (This protein may have multiple localization sites);Unknown (This protein may have multiple localization sites)	9	730.38	Down-regulated			0.234802	-0.061521
PA5505	0.65795	1.03343		probable TonB-dependent receptor	Transport of small molecules	Transport of small molecules	Cytoplasmic Membrane	12	1068.62	Down-regulated			0.181807	-0.0474452
PA2900	0.66876	1.01608		probable outer membrane protein precursor	Transport of small molecules	Transport of small molecules	Outer Membrane;Outer Membrane Vesicle	8	486.56	Down-regulated			0.17473	-0.023016
PA3805	0.0111262	1.16696	pilF	type 4 fimbrial biogenesis protein PilF	Motility, Chemotaxis and Attachment	Motility, Chemotaxis and Attachment	Outer Membrane;Outer Membrane;Outer Membrane Vesicle	7	435.86	Up-regulated	P-value ≤ 0.05		1.95365	0.222757
PA3641	0.249395	1.77336		probable amino acid permease	Transport of small molecules	Transport of small molecules	Cytoplasmic Membrane;Outer Membrane Vesicle	3	172.78	Down-regulated		Fold change ≥ 1.2	0.603112	-0.826484
PA2532	0.039871	1.24354	tpx	thiol peroxidase	Adaptation, protection	Adaptation, protection	Periplasmic	10	1144.23	Down-regulated	P-value ≤ 0.05	Fold change ≥ 1.2	1.39934	-0.314457
PA0459	0.0151885	1.24228		probable ClpA/B protease ATP binding subunit	Translation, post-translational modification, degradation	Translation, post-translational modification, degradation	Cytoplasmic	35	2167.53	Down-regulated	P-value ≤ 0.05	Fold change ≥ 1.2	1.81849	-0.312993
PA0854	0.000108263	1.24151	fumC2	fumarate hydratase	Carbon compound catabolism	Carbon compound catabolism	Cytoplasmic;Cytoplasmic	17	1335.65	Down-regulated	P-value ≤ 0.05	Fold change ≥ 1.2	3.96552	-0.3121
PA5152	0.0552026	1.30441		probable ATP-binding component of ABC transporter	Transport of small molecules	Transport of small molecules	Cytoplasmic Membrane;Cytoplasmic Membrane	6	437.48	Up-regulated		Fold change ≥ 1.2	1.25804	0.383398
PA3865	0.138574	1.21096		probable amino acid binding protein	Transport of small molecules	Transport of small molecules	Periplasmic	3	221.8	Up-regulated		Fold change ≥ 1.2	0.858318	0.276157
PA4195	0.266331	1.2014		probable binding protein component of ABC transporter	Transport of small molecules	Transport of small molecules	Periplasmic	2	99.24	Down-regulated		Fold change ≥ 1.2	0.574578	-0.26472
PA4067	0.0474546	1.24129	oprG	Outer membrane protein OprG precursor	Membrane proteins	Membrane proteins	Outer Membrane;Outer Membrane;Outer Membrane Vesicle	16	1521.74	Up-regulated	P-value ≤ 0.05	Fold change ≥ 1.2	1.32372	0.311837
PA3212	0.0851111	1.17807		probable ATP-binding component of ABC transporter	Transport of small molecules	Transport of small molecules	Cytoplasmic Membrane;Cytoplasmic Membrane	2	89.59	Down-regulated			1.07001	-0.236423
PA1832	0.00307499	1.24123		probable protease	Putative enzymes	Putative enzymes	Cytoplasmic Membrane;Outer Membrane Vesicle	2	123.81	Down-regulated	P-value ≤ 0.05	Fold change ≥ 1.2	2.51216	-0.311772
PA3672	0.104017	1.14884		probable ATP-binding component of ABC transporter	Transport of small molecules	Transport of small molecules	Cytoplasmic;Cytoplasmic Membrane	4	253.12	Up-regulated			0.982896	0.200183
PA5217	0.0810356	1.14724		probable binding protein component of ABC iron transporter	Transport of small molecules	Transport of small molecules	Periplasmic	10	473.01	Down-regulated			1.09132	-0.198171
PA3187	0.141617	1.13683		probable ATP-binding component of ABC transporter	Transport of small molecules	Transport of small molecules	Cytoplasmic Membrane;Cytoplasmic Membrane;Outer Membrane Vesicle	10	744.35	Up-regulated			0.848884	0.185013
PA5096	0.327647	1.13211		probable binding protein component of ABC transporter	Transport of small molecules	Transport of small molecules	Periplasmic	4	313.85	Up-regulated			0.484593	0.179014
PA3858	0.304774	1.12908		probable amino acid-binding protein	Transport of small molecules	Transport of small molecules	Periplasmic;Periplasmic	5	349.02	Down-regulated			0.516022	-0.175144
PA2812	0.137361	1.12123		probable ATP-binding component of ABC transporter	Transport of small molecules	Transport of small molecules	Cytoplasmic Membrane;Cytoplasmic Membrane	5	400.63	Up-regulated			0.862137	0.165083
PA5094	0.33417	1.11534		probable ATP-binding component of ABC transporter	Transport of small molecules	Transport of small molecules	Cytoplasmic Membrane	4	169.12	Up-regulated			0.476033	0.15749
PA2329	0.0699584	1.11512		probable ATP-binding component of ABC transporter	Transport of small molecules	Transport of small molecules	Cytoplasmic Membrane	8	486.73	Up-regulated			1.15516	0.157198
PA3415	0.0100992	1.24037		probable dihydrolipoamide acetyltransferase	Energy metabolism	Energy metabolism	Cytoplasmic	7	438.06	Down-regulated	P-value ≤ 0.05	Fold change ≥ 1.2	1.99571	-0.310775
PA2291	0.264839	1.10415		probable glucose-sensitive porin	Transport of small molecules	Transport of small molecules	Outer Membrane;Outer Membrane	15	927.31	Up-regulated			0.577018	0.142931
PA3019	0.439236	1.07936		probable ATP-binding component of ABC transporter	Transport of small molecules	Transport of small molecules	Cytoplasmic	12	577.37	Up-regulated			0.357302	0.110173
PA0487	0.399858	1.07391		probable molybdenum transport regulator	Transport of small molecules	Transport of small molecules	Cytoplasmic	5	387.68	Down-regulated			0.398095	-0.102875
PA5252	0.337999	1.07375		probable ATP-binding component of ABC transporter	Transport of small molecules	Transport of small molecules	Cytoplasmic	5	289.81	Down-regulated			0.471084	-0.102654
PA0314	0.301159	1.06561		L-cysteine transporter of ABC system FliY	Transport of small molecules	Transport of small molecules	Periplasmic	6	459.36	Down-regulated			0.521204	-0.0916825
PA5076	0.374488	1.05895		probable binding protein component of ABC transporter	Transport of small molecules	Transport of small molecules	Periplasmic;Periplasmic	12	866.07	Up-regulated			0.426562	0.0826382
PA5074	0.346316	1.05525		probable ATP-binding component of ABC transporter	Transport of small molecules	Transport of small molecules	Cytoplasmic Membrane	3	124.79	Up-regulated			0.460527	0.0775852
PA3753	0.498909	1.04162		conserved hypothetical protein	Transport of small molecules	Transport of small molecules	Cytoplasmic;Cytoplasmic	4	146.19	Up-regulated			0.301978	0.0588317
PA2857	0.391803	1.04106		probable ATP-binding component of ABC transporter	Transport of small molecules	Transport of small molecules	Cytoplasmic Membrane	3	215.26	Down-regulated			0.406932	-0.0580473
PA3313	0.60056	1.03709		hypothetical protein	Transport of small molecules	Transport of small molecules	Periplasmic	15	996.11	Down-regulated			0.221443	-0.052542
PA2983	0.936344	1.03485		probable tolQ-type transport protein	Transport of small molecules	Transport of small molecules	Cytoplasmic Membrane;Outer Membrane Vesicle	5	328.46	Up-regulated			0.0285645	0.0494192
PA3190	0.592387	1.03452		probable binding protein component of ABC sugar transporter	Transport of small molecules	Transport of small molecules	Periplasmic	24	1537.5	Down-regulated			0.227394	-0.0489615
PA5153	0.880564	1.03431		amino acid (lysine/arginine/ornithine/histidine/octopine) ABC transporter periplasmic binding protein	Transport of small molecules	Transport of small molecules	Periplasmic	14	1122.09	Up-regulated			0.055239	0.0486728
PA3538	0.358446	1.0324		probable ATP-binding component of ABC transporter	Transport of small molecules	Transport of small molecules	Cytoplasmic Membrane;Cytoplasmic Membrane	5	191.41	Down-regulated			0.445576	-0.0460002
PA2592	0.73294	1.03134		probable periplasmic spermidine/putrescine-binding protein	Transport of small molecules	Transport of small molecules	Periplasmic;Periplasmic;Extracellular	13	822.07	Down-regulated			0.134932	-0.0445206
PA4913	0.928374	1.05218		probable binding protein component of ABC transporter	Transport of small molecules	Transport of small molecules	Periplasmic;Periplasmic	5	361.78	Up-regulated			0.0322769	0.0733806
PA4595	0.800305	1.00775		probable ATP-binding component of ABC transporter	Transport of small molecules	Transport of small molecules	Cytoplasmic	27	1992.55	Down-regulated			0.0967445	-0.0111376
PA0506	0.0152764	1.23932		probable acyl-CoA dehydrogenase	Putative enzymes	Putative enzymes	Cytoplasmic	22	1273.34	Down-regulated	P-value ≤ 0.05	Fold change ≥ 1.2	1.81598	-0.309546
PA1342	0.607472	1.045	aatJ	AatJ	Amino acid biosynthesis and metabolism	Amino acid biosynthesis and metabolism	Periplasmic;Periplasmic;Extracellular	31	2671.31	Down-regulated			0.216474	-0.0634975
PA1339	0.416545	1.04793	aatP	AatP	Amino acid biosynthesis and metabolism	Amino acid biosynthesis and metabolism	Cytoplasmic Membrane	6	340.06	Down-regulated			0.380338	-0.0675467
PA1341	0.183958	1.31306	aatQ	AatQ	Membrane proteins	Membrane proteins	Cytoplasmic Membrane;Cytoplasmic Membrane	3	125.42	Down-regulated		Fold change ≥ 1.2	0.735281	-0.392928
PA1335	0.371633	1.08925	aauR	AauR	Transcriptional regulators	Transcriptional regulators	Cytoplasmic	3	106.17	Down-regulated			0.429885	-0.123332
PA3639	0.701233	1.01158	accA	acetyl-coenzyme A carboxylase carboxyl transferase (alpha subunit)	Fatty acid and phospholipid metabolism	Fatty acid and phospholipid metabolism	Cytoplasmic;Outer Membrane Vesicle	22	1792.89	Down-regulated			0.154138	-0.0166062
PA4847	0.379813	1.03549	accB	biotin carboxyl carrier protein (BCCP)	Fatty acid and phospholipid metabolism	Fatty acid and phospholipid metabolism	Unknown (This protein may have multiple localization sites);Unknown (This protein may have multiple localization sites)	5	523.68	Up-regulated			0.42043	0.0503165
PA4848	0.128122	1.03587	accC	biotin carboxylase	Fatty acid and phospholipid metabolism	Fatty acid and phospholipid metabolism	Cytoplasmic	21	1360.91	Up-regulated			0.892376	0.0508439
PA3112	0.436614	1.02885	accD	acetyl-CoA carboxylase beta subunit	Fatty acid and phospholipid metabolism	Fatty acid and phospholipid metabolism	Cytoplasmic	12	754.1	Down-regulated			0.359903	-0.041032
PA2634	0.405232	1.06115	aceA	isocitrate lyase AceA	Putative enzymes	Putative enzymes	Cytoplasmic;Cytoplasmic	29	1665.14	Down-regulated			0.392296	-0.0856254
PA5015	0.67128	1.05787	aceE	pyruvate dehydrogenase	Amino acid biosynthesis and metabolism	Amino acid biosynthesis and metabolism	Cytoplasmic;Outer Membrane Vesicle	51	3153.51	Down-regulated			0.173097	-0.0811627
PA5016	0.630158	1.05291	aceF	dihydrolipoamide acetyltransferase	Carbon compound catabolism	Carbon compound catabolism	Cytoplasmic;Outer Membrane Vesicle	33	2628.2	Up-regulated			0.20055	0.074384
PA1376	0.10992	1.11086	aceK	isocitrate dehydrogenase kinase/phosphatase	Central intermediary metabolism	Central intermediary metabolism	Cytoplasmic;Cytoplasmic	3	173.09	Down-regulated			0.958924	-0.151675
PA0836	0.13125	1.09053	ackA	acetate kinase	Putative enzymes	Putative enzymes	Cytoplasmic;Cytoplasmic	13	786.31	Up-regulated			0.881901	0.125033
PA4809	0.0384956	1.23908	fdhE	FdhE protein	Energy metabolism	Energy metabolism	Cytoplasmic;Cytoplasmic	3	128.6	Up-regulated	P-value ≤ 0.05	Fold change ≥ 1.2	1.41459	0.309266
PA1787	0.391099	1.06516	acnB	aconitate hydratase 2	Energy metabolism	Energy metabolism	Cytoplasmic;Outer Membrane Vesicle	53	4463.56	Up-regulated			0.407714	0.0910734
PA2966	0.642157	1.02729	acpP	acyl carrier protein	Fatty acid and phospholipid metabolism	Fatty acid and phospholipid metabolism	Cytoplasmic	3	224.07	Down-regulated			0.192359	-0.0388464
PA0887	0.489559	1.03514	acsA	acetyl-coenzyme A synthetase	Carbon compound catabolism	Carbon compound catabolism	Cytoplasmic	27	1889.38	Up-regulated			0.310195	0.0498214
PA4733	0.851496	1.01357	acsB	acetyl-coenzyme A synthetase	Carbon compound catabolism	Carbon compound catabolism	Cytoplasmic	11	427.12	Down-regulated			0.0698175	-0.0194443
PA5427	0.57009	1.02779	adhA	alcohol dehydrogenase	Carbon compound catabolism	Carbon compound catabolism	Cytoplasmic;Cytoplasmic;Outer Membrane Vesicle	18	1519.05	Down-regulated			0.244057	-0.0395451
PA3629	0.0570377	1.30635	adhC	alcohol dehydrogenase class III	Central intermediary metabolism	Central intermediary metabolism	Cytoplasmic;Cytoplasmic	14	776.55	Up-regulated		Fold change ≥ 1.2	1.24384	0.385542
PA3686	0.594341	1.01887	adk	adenylate kinase	Nucleotide biosynthesis and metabolism	Nucleotide biosynthesis and metabolism	Cytoplasmic	13	1270.77	Up-regulated			0.225964	0.0269749
PA1454	0.0017734	1.13655	fleN	flagellar synthesis regulator FleN	Motility, Chemotaxis and Attachment	Motility, Chemotaxis and Attachment	Cytoplasmic Membrane	8	571.9	Down-regulated	P-value ≤ 0.05		2.75119	-0.184657
PA4764	0.00395762	1.23729	fur	ferric uptake regulation protein	Transcriptional regulators	Transcriptional regulators	Cytoplasmic;Cytoplasmic	8	653.14	Down-regulated	P-value ≤ 0.05	Fold change ≥ 1.2	2.40257	-0.307189
PA0604	0.976464	1.00199	agtB	AgtB	Transport of small molecules	Transport of small molecules	Periplasmic;Periplasmic	14	945.29	Up-regulated			0.0103439	0.00287108
PA0601	0.551265	1.04751	agtR	two-component response regulator, AgtR	Transcriptional regulators	Transcriptional regulators	Cytoplasmic	3	198.85	Up-regulated			0.25864	0.066966
PA4475	0.00620721	1.23726		conserved hypothetical protein	Hypothetical, unclassified, unknown	Hypothetical, unclassified, unknown	Cytoplasmic	8	432.66	Down-regulated	P-value ≤ 0.05	Fold change ≥ 1.2	2.2071	-0.307151
PA0848	0.18409	1.06638	ahpB	alkyl hydroperoxide reductase , AhpB	Adaptation, protection	Adaptation, protection	Cytoplasmic	5	311.6	Down-regulated			0.734969	-0.0927155
PA4499	0.0473056	1.23657	psdR	Pseudomonas dipeptide regulator, PdsR	Transcriptional regulators	Transcriptional regulators	Cytoplasmic;Unknown	2	120.14	Down-regulated	P-value ≤ 0.05	Fold change ≥ 1.2	1.32509	-0.306347
PA0140	0.168977	1.08841	ahpF	alkyl hydroperoxide reductase subunit F	Adaptation, protection	Adaptation, protection	Cytoplasmic;Cytoplasmic Membrane	15	907.64	Down-regulated			0.772172	-0.122228
PA0903	0.290525	1.16567	alaS	alanyl-tRNA synthetase	Transcription, RNA processing and degradation	Transcription, RNA processing and degradation	Cytoplasmic;Cytoplasmic;Cytoplasmic	21	1362	Down-regulated			0.536816	-0.221161
PA5483	0.387044	1.03983	algB	two-component response regulator AlgB	Transcriptional regulators	Transcriptional regulators	Cytoplasmic	14	1025.97	Down-regulated			0.41224	-0.0563432
PA2302	0.0242879	1.23523	ambE	AmbE	Biofilm formation	Biofilm formation	Cytoplasmic	48	3037.94	Down-regulated	P-value ≤ 0.05	Fold change ≥ 1.2	1.61461	-0.304774
PA3257	0.627885	1.0451	algO	AlgO	Translation, post-translational modification, degradation	Translation, post-translational modification, degradation	Cytoplasmic Membrane	9	485.64	Down-regulated			0.20212	-0.0636448
PA5253	0.405825	1.134	algP	alginate regulatory protein AlgP	Transcriptional regulators	Transcriptional regulators	Unknown;Unknown;Outer Membrane Vesicle	3	262.89	Up-regulated			0.391661	0.18142
PA0607	0.0114595	1.23573	rpe	ribulose-phosphate 3-epimerase	Energy metabolism	Energy metabolism	Cytoplasmic	5	253.57	Down-regulated	P-value ≤ 0.05	Fold change ≥ 1.2	1.94083	-0.305365
PA0762	0.1273	1.09145	algU	sigma factor AlgU	Transcriptional regulators	Transcriptional regulators	Cytoplasmic	11	628.24	Down-regulated			0.895173	-0.126253
PA3331	0.00605576	1.2354		cytochrome P450	Adaptation, protection	Adaptation, protection	Cytoplasmic Membrane	10	641.23	Up-regulated	P-value ≤ 0.05	Fold change ≥ 1.2	2.21783	0.304976
PA4930	0.572862	1.03815	alr	biosynthetic alanine racemase	Amino acid biosynthesis and metabolism	Amino acid biosynthesis and metabolism	Cytoplasmic	3	151.81	Down-regulated			0.24195	-0.0540129
PA4914	0.72667	1.02516	amaR	transcriptional regulator, AmaR	Transcriptional regulators	Transcriptional regulators	Cytoplasmic;Cytoplasmic	2	113.79	Down-regulated			0.138663	-0.0358485
PA4457	0.00248444	1.12792		arabinose-5-phosphate isomerase KdsD	Biofilm formation	Biofilm formation	Cytoplasmic	8	514.66	Down-regulated	P-value ≤ 0.05		2.60477	-0.173664
PA5261	0.0298016	1.10497	algR	alginate biosynthesis regulatory protein AlgR	Biofilm formation	Biofilm formation	Cytoplasmic;Cytoplasmic	11	849.21	Down-regulated	P-value ≤ 0.05		1.52576	-0.14401
PA5322	0.370844	1.02744	algC	phosphomannomutase AlgC	Biofilm formation	Biofilm formation	Cytoplasmic	30	2160.34	Down-regulated			0.430808	-0.0390599
PA2305	0.787538	1.03265	ambB	AmbB	Secreted Factors (toxins, enzymes, alginate)	Secreted Factors (toxins, enzymes, alginate)	Unknown (This protein may have multiple localization sites);Unknown (This protein may have multiple localization sites)	9	450.11	Down-regulated			0.103729	-0.0463563
PA5200	0.0782314	1.08387	amgR	AmgR	Antibiotic resistance and susceptibility	Antibiotic resistance and susceptibility	Cytoplasmic;Cytoplasmic	13	696.18	Down-regulated			1.10662	-0.116197
PA4947	0.457078	1.13269	amiB	N-acetylmuramoyl-L-alanine amidase	Cell wall / LPS / capsule	Cell wall / LPS / capsule	Unknown	5	248.08	Up-regulated			0.34001	0.17975
PA3366	0.740434	1.02389	amiE	aliphatic amidase	Carbon compound catabolism	Carbon compound catabolism	Cytoplasmic;Cytoplasmic	4	255.79	Down-regulated			0.130514	-0.0340601
PA3970	0.400758	1.03399	amn	AMP nucleosidase	Nucleotide biosynthesis and metabolism	Nucleotide biosynthesis and metabolism	Cytoplasmic	13	841.35	Down-regulated			0.397118	-0.0482229
PA5485	0.544312	1.02959	ampDh2	AmpDh2	Antibiotic resistance and susceptibility	Antibiotic resistance and susceptibility	Cytoplasmic	6	288.44	Up-regulated			0.264152	0.0420745
PA4218	0.0680307	2.47948	ampP	AmpP	Antibiotic resistance and susceptibility	Antibiotic resistance and susceptibility	Cytoplasmic Membrane	2	139.25	Down-regulated		Fold change ≥ 1.2	1.16729	-1.31004
PA3385	0.496444	1.07303	amrZ	alginate and motility regulator Z	Transcriptional regulators	Transcriptional regulators	Cytoplasmic;Cytoplasmic	2	71.23	Up-regulated			0.30413	0.101695
PA1544	0.0991727	1.14627	anr	transcriptional regulator Anr	Transcriptional regulators	Transcriptional regulators	Cytoplasmic;Cytoplasmic	5	258.32	Down-regulated			1.00361	-0.196952
PA2253	0.0793229	1.08445	ansA	L-asparaginase I	Amino acid biosynthesis and metabolism	Amino acid biosynthesis and metabolism	Cytoplasmic	3	147.3	Up-regulated			1.1006	0.116963
PA1337	0.45087	1.026	ansB	glutaminase-asparaginase	Amino acid biosynthesis and metabolism	Amino acid biosynthesis and metabolism	Periplasmic	20	1947.62	Up-regulated			0.345948	0.0370334
PA2512	0.315206	1.53732	antA	anthranilate dioxygenase large subunit	Carbon compound catabolism	Carbon compound catabolism	Cytoplasmic	5	369.36	Up-regulated		Fold change ≥ 1.2	0.501406	0.620415
PA2513	0.478045	1.2339	antB	anthranilate dioxygenase small subunit	Carbon compound catabolism	Carbon compound catabolism	Cytoplasmic	11	674.15	Up-regulated		Fold change ≥ 1.2	0.320531	0.303224
PA2514	0.525812	1.19943	antC	anthranilate dioxygenase reductase	Carbon compound catabolism	Carbon compound catabolism	Cytoplasmic	6	307.71	Up-regulated			0.27917	0.262347
PA0888	0.265247	1.08287	aotJ	arginine/ornithine binding protein AotJ	Transport of small molecules	Transport of small molecules	Periplasmic;Periplasmic;Outer Membrane Vesicle;Extracellular	15	1380.15	Down-regulated			0.576349	-0.114858
PA0892	0.874159	1.00902	aotP	arginine/ornithine transport protein AotP	Transport of small molecules	Transport of small molecules	Cytoplasmic Membrane;Cytoplasmic Membrane	12	620.19	Up-regulated			0.0584094	0.0129615
PA0590	0.0543477	1.2002	apaH	bis(5'-nucleosyl)-tetraphosphatase	Nucleotide biosynthesis and metabolism	Nucleotide biosynthesis and metabolism	Cytoplasmic	5	233.39	Up-regulated		Fold change ≥ 1.2	1.26482	0.263277
PA1246	0.665691	1.15147	aprD	alkaline protease secretion protein AprD	Transport of small molecules	Transport of small molecules	Cytoplasmic Membrane;Cytoplasmic Membrane	3	189.45	Up-regulated			0.176727	0.203476
PA2304	0.654729	1.04683	ambC	AmbC	Secreted Factors (toxins, enzymes, alginate)	Secreted Factors (toxins, enzymes, alginate)	Cytoplasmic	6	440.97	Down-regulated			0.183939	-0.0660226
PA2303	0.144816	1.15654	ambD	AmbD	Secreted Factors (toxins, enzymes, alginate)	Secreted Factors (toxins, enzymes, alginate)	Cytoplasmic	5	371.79	Down-regulated			0.839184	-0.209812
PA1543	0.446556	1.0404	apt	adenine phosphoribosyltransferase	Nucleotide biosynthesis and metabolism	Nucleotide biosynthesis and metabolism	Cytoplasmic	3	145.44	Down-regulated			0.350124	-0.0571348
PA5171	0.118912	1.1644	arcA	arginine deiminase	Amino acid biosynthesis and metabolism	Amino acid biosynthesis and metabolism	Cytoplasmic;Cytoplasmic;Outer Membrane Vesicle	39	3957.48	Down-regulated			0.924776	-0.219584
PA5172	0.140714	1.16588	arcB	ornithine carbamoyltransferase, catabolic	Amino acid biosynthesis and metabolism	Amino acid biosynthesis and metabolism	Cytoplasmic;Cytoplasmic;Outer Membrane Vesicle	41	3590.56	Down-regulated			0.851662	-0.221425
PA5173	0.10228	1.16772	arcC	carbamate kinase	Amino acid biosynthesis and metabolism	Amino acid biosynthesis and metabolism	Cytoplasmic;Cytoplasmic	19	1373.87	Down-regulated			0.99021	-0.223698
PA5204	0.13805	1.09331	argA	N-acetylglutamate synthase	Amino acid biosynthesis and metabolism	Amino acid biosynthesis and metabolism	Cytoplasmic	8	608.03	Up-regulated			0.859962	0.128697
PA5323	0.779808	1.01117	argB	acetylglutamate kinase	Amino acid biosynthesis and metabolism	Amino acid biosynthesis and metabolism	Cytoplasmic;Cytoplasmic	14	1090.72	Down-regulated			0.108012	-0.0160252
PA0662	0.0541958	1.02988	argC	N-acetyl-gamma-glutamyl-phosphate reductase	Amino acid biosynthesis and metabolism	Amino acid biosynthesis and metabolism	Cytoplasmic	14	816.42	Up-regulated			1.26603	0.0424713
PA5206	0.384442	1.08428	argE	acetylornithine deacetylase	Amino acid biosynthesis and metabolism	Amino acid biosynthesis and metabolism	Cytoplasmic	2	88.84	Down-regulated			0.415169	-0.116735
PA3537	0.634461	1.03083	argF	ornithine carbamoyltransferase, anabolic	Amino acid biosynthesis and metabolism	Amino acid biosynthesis and metabolism	Cytoplasmic;Cytoplasmic	4	151.64	Down-regulated			0.197595	-0.0438112
PA3525	0.588332	1.03557	argG	argininosuccinate synthase	Amino acid biosynthesis and metabolism	Amino acid biosynthesis and metabolism	Cytoplasmic	18	1583.63	Down-regulated			0.230378	-0.0504273
PA5263	0.486363	1.0515	argH	argininosuccinate lyase	Amino acid biosynthesis and metabolism	Amino acid biosynthesis and metabolism	Cytoplasmic	14	1174.93	Down-regulated			0.313039	-0.0724555
PA4402	0.660958	1.01265	argJ	glutamate N-acetyltransferase	Amino acid biosynthesis and metabolism	Amino acid biosynthesis and metabolism	Cytoplasmic;Cytoplasmic	15	1344.83	Down-regulated			0.179826	-0.0181423
PA0893	0.0548234	1.10114	argR	transcriptional regulator ArgR	Amino acid biosynthesis and metabolism	Amino acid biosynthesis and metabolism	Cytoplasmic;Cytoplasmic	8	622.81	Up-regulated			1.26103	0.138999
PA0148	0.00596519	1.23438		adenine deaminase	Nucleotide biosynthesis and metabolism	Nucleotide biosynthesis and metabolism	Cytoplasmic	4	174.32	Down-regulated	P-value ≤ 0.05	Fold change ≥ 1.2	2.22438	-0.30379
PA3554	0.160603	1.15387	arnA	ArnA	Adaptation, protection	Adaptation, protection	Cytoplasmic;Outer Membrane Vesicle	17	1248.84	Up-regulated			0.794246	0.206476
PA3552	0.332973	1.05312	arnB	ArnB	Adaptation, protection	Adaptation, protection	Cytoplasmic	8	539.95	Up-regulated			0.477591	0.074668
PA2871	0.00761594	1.2342		hypothetical protein	Hypothetical, unclassified, unknown	Hypothetical, unclassified, unknown	Unknown	3	170.75	Down-regulated	P-value ≤ 0.05	Fold change ≥ 1.2	2.11828	-0.303577
PA1681	0.821273	1.00773	aroC	chorismate synthase	Amino acid biosynthesis and metabolism	Amino acid biosynthesis and metabolism	Cytoplasmic	8	522.1	Down-regulated			0.0855125	-0.0111069
PA0025	0.272781	1.07066	aroE	shikimate dehydrogenase	Amino acid biosynthesis and metabolism	Amino acid biosynthesis and metabolism	Cytoplasmic	5	230.9	Up-regulated			0.564185	0.098498
PA4846	0.960946	1.00786	aroQ1	3-dehydroquinate dehydratase	Amino acid biosynthesis and metabolism	Amino acid biosynthesis and metabolism	Cytoplasmic	3	300.79	Down-regulated			0.0173009	-0.0112989
PA2588	0.0127421	1.23326		probable transcriptional regulator	Transcriptional regulators	Transcriptional regulators	Cytoplasmic	2	146.1	Down-regulated	P-value ≤ 0.05	Fold change ≥ 1.2	1.89476	-0.30248
PA0895	0.103324	1.06872	aruC	N2-Succinylornithine 5-aminotransferase (SOAT) = N2-acetylornithine 5-aminotransferase (ACOAT)	Amino acid biosynthesis and metabolism	Amino acid biosynthesis and metabolism	Cytoplasmic	26	2389.12	Up-regulated			0.985799	0.0958899
PA3357	0.0120587	1.23282	dsdA	D-serine dehydratase	Amino acid biosynthesis and metabolism	Amino acid biosynthesis and metabolism	Cytoplasmic	7	479.12	Up-regulated	P-value ≤ 0.05	Fold change ≥ 1.2	1.9187	0.301963
PA0901	0.9519	1.00822	aruE	N-Succinylglutamate desuccinylase	Amino acid biosynthesis and metabolism	Amino acid biosynthesis and metabolism	Cytoplasmic	11	586.22	Up-regulated			0.0214088	0.0118173
PA0896	0.107208	1.05645	aruF	subunit I of arginine N2-succinyltransferase = ornithine N2-succinyltransferase	Amino acid biosynthesis and metabolism	Amino acid biosynthesis and metabolism	Cytoplasmic	6	393.85	Up-regulated			0.969772	0.0792206
PA2945	0.00539033	1.23147		conserved hypothetical protein	Biosynthesis of cofactors, prosthetic groups and carriers	Biosynthesis of cofactors, prosthetic groups and carriers	Cytoplasmic	9	592.95	Up-regulated	P-value ≤ 0.05	Fold change ≥ 1.2	2.26838	0.300376
PA3117	0.156537	1.04988	asd	aspartate semialdehyde dehydrogenase	Amino acid biosynthesis and metabolism	Amino acid biosynthesis and metabolism	Cytoplasmic	17	1099	Up-regulated			0.805382	0.0702277
PA5429	0.170787	1.15087	aspA	aspartate ammonia-lyase	Amino acid biosynthesis and metabolism	Amino acid biosynthesis and metabolism	Cytoplasmic;Cytoplasmic;Outer Membrane Vesicle	10	848.25	Down-regulated			0.767544	-0.20272
PA4971	0.066846	1.10638	aspP	adenosine diphosphate sugar pyrophosphatase	Energy metabolism	Energy metabolism	Cytoplasmic	5	438.28	Up-regulated			1.17492	0.145851
PA0963	0.594184	1.03358	aspS	aspartyl-tRNA synthetase	Transcription, RNA processing and degradation	Transcription, RNA processing and degradation	Cytoplasmic;Cytoplasmic;Outer Membrane Vesicle	30	1969.58	Down-regulated			0.226079	-0.047644
PA0779	0.841437	1.03344	asrA	AsrA	Adaptation, protection	Adaptation, protection	Cytoplasmic;Cytoplasmic	33	2046.68	Up-regulated			0.0749785	0.047461
PA2001	0.20081	1.03678	atoB	acetyl-CoA acetyltransferase	Central intermediary metabolism	Central intermediary metabolism	Cytoplasmic;Cytoplasmic	28	2915.53	Down-regulated			0.697215	-0.052115
PA5556	0.396002	1.0588	atpA	ATP synthase alpha chain	Energy metabolism	Energy metabolism	Cytoplasmic;Outer Membrane Vesicle	36	3432.66	Up-regulated			0.402302	0.0824257
PA5560	0.324953	1.31772	atpB	ATP synthase A chain	Energy metabolism	Energy metabolism	Cytoplasmic Membrane;Cytoplasmic Membrane;Outer Membrane Vesicle	3	163.11	Down-regulated		Fold change ≥ 1.2	0.488179	-0.398048
PA5553	0.925755	1.00834	atpC	ATP synthase epsilon chain	Energy metabolism	Energy metabolism	Cytoplasmic;Outer Membrane Vesicle	5	357.53	Up-regulated			0.033504	0.0119764
PA5554	0.591065	1.04744	atpD	ATP synthase beta chain	Energy metabolism	Energy metabolism	Cytoplasmic;Outer Membrane Vesicle	50	5292.11	Up-regulated			0.228364	0.0668661
PA5558	0.304075	1.16443	atpF	ATP synthase B chain	Energy metabolism	Energy metabolism	Cytoplasmic Membrane;Outer Membrane Vesicle	9	662.7	Down-regulated			0.51702	-0.219621
PA5555	0.484624	1.05834	atpG	ATP synthase gamma chain	Energy metabolism	Energy metabolism	Cytoplasmic;Outer Membrane Vesicle	17	1258.59	Up-regulated			0.314595	0.0818018
PA5557	0.94832	1.00431	atpH	ATP synthase delta chain	Energy metabolism	Energy metabolism	Cytoplasmic;Outer Membrane Vesicle;Periplasmic	12	1096	Up-regulated			0.023045	0.00620391
PA2886	0.833466	1.0455	atuA	expressed protein with apparent function in citronellol catabolism	Hypothetical, unclassified, unknown	Hypothetical, unclassified, unknown	Cytoplasmic	2	57.86	Down-regulated			0.0791123	-0.0641924
PA2887	0.964027	1.01045	atuB	putative dehydrogenase involved in catabolism of citronellol	Putative enzymes	Putative enzymes	Cytoplasmic;Cytoplasmic	5	250.7	Up-regulated			0.0159107	0.014997
PA2888	0.758088	1.09785	atuC	geranyl-CoA carboxylase, beta-subunit	Putative enzymes	Putative enzymes	Cytoplasmic;Cytoplasmic	4	176.44	Up-regulated			0.12028	0.13468
PA2889	0.927086	1.04489	atuD	citronellyl-CoA dehydrogenase, AtuD	Putative enzymes	Putative enzymes	Cytoplasmic;Cytoplasmic	5	221.92	Up-regulated			0.0328799	0.0633482
PA2890	0.0648482	1.32543	atuE	putative isohexenylglutaconyl-CoA hydratase	Putative enzymes	Putative enzymes	Cytoplasmic	3	295.82	Down-regulated		Fold change ≥ 1.2	1.1881	-0.406458
PA0588	0.00122059	1.23102		conserved hypothetical protein	Hypothetical, unclassified, unknown	Hypothetical, unclassified, unknown	Cytoplasmic;Outer Membrane Vesicle	26	2204.71	Down-regulated	P-value ≤ 0.05	Fold change ≥ 1.2	2.91343	-0.299859
PA0132	0.239097	1.12464	bauA	Beta-alanine:pyruvate transaminase	Amino acid biosynthesis and metabolism	Amino acid biosynthesis and metabolism	Cytoplasmic	10	627.89	Up-regulated			0.621426	0.169462
PA0130	0.507153	1.04086	bauC	3-Oxopropanoate dehydrogenase	Carbon compound catabolism	Carbon compound catabolism	Cytoplasmic	18	1218.4	Up-regulated			0.294861	0.0577724
PA1008	0.187902	1.11238	bcp	bacterioferritin comigratory protein	Adaptation, protection	Adaptation, protection	Cytoplasmic	7	506.79	Down-regulated			0.726068	-0.153648
PA3535	0.00742696	1.23084		probable serine protease	Putative enzymes	Putative enzymes	Outer Membrane	15	998.21	Up-regulated	P-value ≤ 0.05	Fold change ≥ 1.2	2.12919	0.29964
PA5372	0.900963	1.00467	betA	choline dehydrogenase	Adaptation, protection	Adaptation, protection	Cytoplasmic Membrane	14	918.56	Down-regulated			0.0452929	-0.00672364
PA5373	0.303615	1.08611	betB	betaine aldehyde dehydrogenase	Adaptation, protection	Adaptation, protection	Cytoplasmic	15	1399.01	Down-regulated			0.517677	-0.119167
PA5374	0.243245	1.17211	betI	transcriptional regulator BetI	Transcriptional regulators	Transcriptional regulators	Unknown	2	163.09	Up-regulated			0.613956	0.229106
PA3236	0.418492	1.23622	betX	BetX	Transport of small molecules	Transport of small molecules	Unknown	4	381.97	Up-regulated		Fold change ≥ 1.2	0.378313	0.305937
PA4101	0.354379	1.13743	bfmR	BfmR	Transcriptional regulators	Transcriptional regulators	Cytoplasmic;Cytoplasmic	2	96.74	Down-regulated			0.450532	-0.185773
PA3531	0.49738	1.11611	bfrB	bacterioferritin	Adaptation, protection	Adaptation, protection	Cytoplasmic;Outer Membrane Vesicle	7	497.35	Up-regulated			0.303311	0.158483
PA0395	0.0401968	1.12475	pilT	twitching motility protein PilT	Motility, Chemotaxis and Attachment	Motility, Chemotaxis and Attachment	Cytoplasmic;Cytoplasmic	10	644.52	Up-regulated	P-value ≤ 0.05		1.39581	0.169607
PA0420	0.43414	1.03834	bioA	adenosylmethionine-8-amino-7-oxononanoate aminotransferase	Biosynthesis of cofactors, prosthetic groups and carriers	Biosynthesis of cofactors, prosthetic groups and carriers	Cytoplasmic	6	260.57	Down-regulated			0.36237	-0.0542818
PA0500	0.534527	1.05954	bioB	biotin synthase	Biosynthesis of cofactors, prosthetic groups and carriers	Biosynthesis of cofactors, prosthetic groups and carriers	Cytoplasmic	4	319.39	Up-regulated			0.27203	0.0834429
PA0143	0.0213571	1.22887	nuh	purine nucleosidase Nuh	Nucleotide biosynthesis and metabolism	Nucleotide biosynthesis and metabolism	Periplasmic;Unknown	11	958.37	Down-regulated	P-value ≤ 0.05	Fold change ≥ 1.2	1.67046	-0.297334
PA3214	0.00361238	1.22715		hypothetical protein	Hypothetical, unclassified, unknown	Hypothetical, unclassified, unknown	Unknown	5	327.48	Down-regulated	P-value ≤ 0.05	Fold change ≥ 1.2	2.44221	-0.295313
PA0159	0.0127195	1.22703		probable transcriptional regulator	Transcriptional regulators	Transcriptional regulators	Cytoplasmic	4	207.12	Down-regulated	P-value ≤ 0.05	Fold change ≥ 1.2	1.89553	-0.295171
PA5107	0.241764	1.09533	blc	outer membrane lipoprotein Blc	Membrane proteins	Membrane proteins	Outer Membrane;Outer Membrane	4	162.83	Down-regulated			0.616608	-0.131363
PA4117	0.45275	1.18183	bphP	bacterial phytochrome, BphP	Two-component regulatory systems	Two-component regulatory systems	Cytoplasmic Membrane	2	60.71	Up-regulated			0.344142	0.241022
PA2657	0.181458	1.05727	bqsR	two-component response regulator CarR	Transcriptional regulators	Transcriptional regulators	Cytoplasmic;Cytoplasmic	2	109.04	Up-regulated			0.741223	0.0803412
PA1074	0.923959	1.00297	braC	branched-chain amino acid transport protein BraC	Transport of small molecules	Transport of small molecules	Periplasmic;Periplasmic;Outer Membrane Vesicle	25	2531.9	Down-regulated			0.0343472	-0.00427924
PA1071	0.896182	1.00813	braF	branched-chain amino acid transport protein BraF	Transport of small molecules	Transport of small molecules	Cytoplasmic Membrane;Cytoplasmic Membrane;Cytoplasmic Membrane	8	478.21	Up-regulated			0.0476039	0.0116777
PA1070	0.984456	1.00114	braG	branched-chain amino acid transport protein BraG	Transport of small molecules	Transport of small molecules	Cytoplasmic Membrane;Cytoplasmic Membrane	7	354.35	Up-regulated			0.00680386	0.00164821
PA5018	0.00179151	1.22649	msrA	peptide methionine sulfoxide reductase	Translation, post-translational modification, degradation	Translation, post-translational modification, degradation	Unknown	5	300.89	Down-regulated	P-value ≤ 0.05	Fold change ≥ 1.2	2.74678	-0.294535
PA1818	0.239447	1.18739	cadA	lysine decarboxylase	Amino acid biosynthesis and metabolism	Amino acid biosynthesis and metabolism	Cytoplasmic	13	936.69	Up-regulated			0.620791	0.247789
PA5346	0.00146027	1.22535	sadB	SadB	Cell wall / LPS / capsule	Cell wall / LPS / capsule	Cytoplasmic;Cytoplasmic	9	549.55	Up-regulated	P-value ≤ 0.05	Fold change ≥ 1.2	2.83557	0.293191
PA3266	0.822848	1.09269	capB	cold acclimation protein B	Adaptation, protection	Adaptation, protection	Cytoplasmic;Cytoplasmic	3	174.76	Up-regulated			0.0846802	0.12788
PA4758	0.631337	1.02985	carA	carbamoyl-phosphate synthase small chain	Amino acid biosynthesis and metabolism	Amino acid biosynthesis and metabolism	Cytoplasmic	13	855.71	Up-regulated			0.199739	0.0424392
PA4756	0.406042	1.06993	carB	carbamoylphosphate synthetase large subunit	Amino acid biosynthesis and metabolism	Amino acid biosynthesis and metabolism	Cytoplasmic;Outer Membrane Vesicle	24	1842.84	Down-regulated			0.391429	-0.0975099
PA2507	0.541154	1.46898	catA	catechol 1,2-dioxygenase	Carbon compound catabolism	Carbon compound catabolism	Cytoplasmic	2	147.34	Up-regulated		Fold change ≥ 1.2	0.266679	0.55481
PA1757	0.0457986	1.2238	thrH	homoserine kinase	Amino acid biosynthesis and metabolism	Amino acid biosynthesis and metabolism	Cytoplasmic;Cytoplasmic	3	128	Up-regulated	P-value ≤ 0.05	Fold change ≥ 1.2	1.33915	0.291367
PA5378	0.306035	1.14163	cbcX	CbcX	Transport of small molecules	Transport of small molecules	Periplasmic	6	528.4	Up-regulated			0.51423	0.191089
PA4704	0.194018	1.30851	cbpA	cAMP-binding protein A	Hypothetical, unclassified, unknown	Hypothetical, unclassified, unknown	Cytoplasmic	3	160.15	Up-regulated		Fold change ≥ 1.2	0.712158	0.387928
PA4991	0.019218	1.22379		hypothetical protein	Hypothetical, unclassified, unknown	Hypothetical, unclassified, unknown	Cytoplasmic	4	168.23	Down-regulated	P-value ≤ 0.05	Fold change ≥ 1.2	1.71629	-0.291353
PA4726	0.705107	1.02397	cbrB	two-component response regulator CbrB	Carbon compound catabolism	Carbon compound catabolism	Cytoplasmic	13	972.49	Up-regulated			0.151745	0.0341724
PA5490	0.928704	1.01347	cc4	cytochrome c4 precursor	Energy metabolism	Energy metabolism	Periplasmic;Outer Membrane Vesicle	8	977.32	Down-regulated			0.0321225	-0.0192971
PA0584	0.909428	1.00591	cca	tRNA nucleotidyl transferase	Transcription, RNA processing and degradation	Transcription, RNA processing and degradation	Cytoplasmic	2	60.96	Up-regulated			0.0412318	0.00850652
PA1475	0.0685105	1.12343	ccmA	heme exporter protein CcmA	Transport of small molecules	Transport of small molecules	Cytoplasmic Membrane	3	123.48	Down-regulated			1.16424	-0.167908
PA3702	0.0380425	1.12076	wspR	WspR	Motility, Chemotaxis and Attachment	Motility, Chemotaxis and Attachment	Cytoplasmic	6	325.53	Down-regulated	P-value ≤ 0.05		1.41973	-0.164475
PA1481	0.152672	1.39034	ccmG	cytochrome C biogenesis protein CcmG	Chaperones & heat shock proteins	Chaperones & heat shock proteins	Cytoplasmic Membrane	3	134.04	Down-regulated		Fold change ≥ 1.2	0.816242	-0.475436
PA1553	0.986058	1.00407	ccoO1	Cytochrome c oxidase, cbb3-type, CcoO subunit	Central intermediary metabolism	Central intermediary metabolism	Cytoplasmic;Outer Membrane Vesicle	10	728.83	Up-regulated			0.00609749	0.0058637
PA1556	0.558908	1.08389	ccoO2	Cytochrome c oxidase, cbb3-type, CcoO subunit	Central intermediary metabolism	Central intermediary metabolism	Cytoplasmic;Outer Membrane Vesicle	6	648.2	Up-regulated			0.25266	0.116214
PA1552	0.175552	1.21243	ccoP1	Cytochrome c oxidase, cbb3-type, CcoP subunit	Central intermediary metabolism	Central intermediary metabolism	Unknown;Outer Membrane Vesicle	12	805.25	Down-regulated		Fold change ≥ 1.2	0.755595	-0.277898
PA1555	0.426967	1.14248	ccoP2	Cytochrome c oxidase, cbb3-type, CcoP subunit	Central intermediary metabolism	Central intermediary metabolism	Unknown;Outer Membrane Vesicle	10	695.67	Up-regulated			0.369606	0.192166
PA5456	0.023485	1.22264		putative glycosyltransferase	Cell wall / LPS / capsule	Cell wall / LPS / capsule	Cytoplasmic	2	69.99	Up-regulated	P-value ≤ 0.05	Fold change ≥ 1.2	1.62921	0.289996
PA4624	0.72465	1.02563	cdrB	cyclic diguanylate-regulated TPS partner B, CdrB	Cell wall / LPS / capsule	Cell wall / LPS / capsule	Outer Membrane	10	636.77	Down-regulated			0.139872	-0.0365118
PA1014	0.0258703	1.22203	wapB	1,2-glucosyltransferase WapB	Putative enzymes	Putative enzymes	Cytoplasmic Membrane	3	108.78	Up-regulated	P-value ≤ 0.05	Fold change ≥ 1.2	1.5872	0.289278
PA1456	0.39863	1.28909	cheY	two-component response regulator CheY	Transcriptional regulators	Transcriptional regulators	Cytoplasmic;Cytoplasmic	2	52.95	Down-regulated		Fold change ≥ 1.2	0.39943	-0.366353
PA5112	0.035402	1.11244	estA	esterase EstA	Motility, Chemotaxis and Attachment	Motility, Chemotaxis and Attachment	Outer Membrane;Outer Membrane;Outer Membrane Vesicle	25	2139.36	Up-regulated	P-value ≤ 0.05		1.45097	0.153732
PA2300	0.104515	1.3535	chiC	chitinase	Carbon compound catabolism	Carbon compound catabolism	Extracellular	23	2413.24	Down-regulated		Fold change ≥ 1.2	0.980822	-0.436696
PA1801	0.0091662	1.09951	clpP	ClpP	Motility, Chemotaxis and Attachment	Motility, Chemotaxis and Attachment	Cytoplasmic	7	638.31	Down-regulated	P-value ≤ 0.05		2.03781	-0.136866
PA2586	0.000210818	1.22083	gacA	response regulator GacA	Biofilm formation	Biofilm formation	Cytoplasmic;Cytoplasmic	4	253.97	Down-regulated	P-value ≤ 0.05	Fold change ≥ 1.2	3.67609	-0.287861
PA3627	0.0413069	1.21983	ygbB	2C-methyl-D-erythritol 2,4-cyclodiphosphate synthase	Biosynthesis of cofactors, prosthetic groups and carriers	Biosynthesis of cofactors, prosthetic groups and carriers	Cytoplasmic	3	268.65	Down-regulated	P-value ≤ 0.05	Fold change ≥ 1.2	1.38398	-0.286684
PA4675	0.646391	1.03387	chtA	ChtA	Transport of small molecules	Transport of small molecules	Outer Membrane;Outer Membrane;Outer Membrane Vesicle	13	890.87	Up-regulated			0.189505	0.0480592
PA2620	0.165773	1.06674	clpA	ATP-binding protease component ClpA	Translation, post-translational modification, degradation	Translation, post-translational modification, degradation	Cytoplasmic	19	1238.46	Up-regulated			0.780485	0.0932145
PA4542	0.915136	1.00949	clpB	ClpB protein	Translation, post-translational modification, degradation	Translation, post-translational modification, degradation	Cytoplasmic	57	4926.89	Up-regulated			0.0385142	0.0136197
PA3013	0.00641056	1.21902	faoB	fatty-acid oxidation complex beta-subunit	Amino acid biosynthesis and metabolism	Amino acid biosynthesis and metabolism	Cytoplasmic;Cytoplasmic;Cytoplasmic	17	1100.49	Down-regulated	P-value ≤ 0.05	Fold change ≥ 1.2	2.1931	-0.285717
PA3326	0.468781	1.03093	clpP2	ClpP2	Biofilm formation	Biofilm formation	Cytoplasmic	13	1054.28	Down-regulated			0.32903	-0.0439464
PA1443	0.000647513	1.09581	fliM	flagellar motor switch protein FliM	Motility, Chemotaxis and Attachment	Motility, Chemotaxis and Attachment	Flagellar;Cytoplasmic;Cytoplasmic	7	385.92	Down-regulated	P-value ≤ 0.05		3.18875	-0.132004
PA2815	0.0255636	1.21887		probable acyl-CoA dehydrogenase	Putative enzymes	Putative enzymes	Cytoplasmic Membrane;Outer Membrane Vesicle	14	991.27	Down-regulated	P-value ≤ 0.05	Fold change ≥ 1.2	1.59238	-0.28555
PA1662	0.459166	1.03549	clpV2	clpV2	Biofilm formation	Biofilm formation	Cytoplasmic	9	525.48	Up-regulated			0.33803	0.0503173
PA2009	0.0106465	1.21868	hmgA	homogentisate 1,2-dioxygenase	Carbon compound catabolism	Carbon compound catabolism	Unknown	32	2984.31	Up-regulated	P-value ≤ 0.05	Fold change ≥ 1.2	1.97279	0.285321
PA1802	0.260099	1.04443	clpX	ClpX	Biofilm formation	Biofilm formation	Cytoplasmic	26	2350.86	Up-regulated			0.584861	0.0627188
PA3163	0.890649	1.00474	cmk	cytidylate kinase	Nucleotide biosynthesis and metabolism	Nucleotide biosynthesis and metabolism	Cytoplasmic	5	336.77	Down-regulated			0.0502933	-0.00682264
PA1775	0.256585	1.18495	cmpX	conserved cytoplasmic membrane protein, CmpX protein	Membrane proteins	Membrane proteins	Cytoplasmic Membrane;Outer Membrane Vesicle	4	221.27	Down-regulated			0.590769	-0.244823
PA5320	0.437205	1.01291	coaC	Phosphopantothenoylcysteine synthase/(R)-4'-phospho-N-pantothenoylcysteine decarboxylase	Biosynthesis of cofactors, prosthetic groups and carriers	Biosynthesis of cofactors, prosthetic groups and carriers	Cytoplasmic	9	624.11	Down-regulated			0.359315	-0.0185107
PA3712	0.00557663	1.21581		hypothetical protein	Hypothetical, unclassified, unknown	Hypothetical, unclassified, unknown	Cytoplasmic Membrane	7	362.3	Down-regulated	P-value ≤ 0.05	Fold change ≥ 1.2	2.25363	-0.281913
PA4529	0.0723616	1.10032	coaE	dephosphocoenzyme A kinase	Biosynthesis of cofactors, prosthetic groups and carriers	Biosynthesis of cofactors, prosthetic groups and carriers	Cytoplasmic	5	383.07	Up-regulated			1.14049	0.137924
PA0469	0.00202767	1.21575		hypothetical protein	Hypothetical, unclassified, unknown	Hypothetical, unclassified, unknown	Cytoplasmic	15	879.98	Down-regulated	P-value ≤ 0.05	Fold change ≥ 1.2	2.693	-0.281846
PA2903	0.703966	1.05539	cobJ	precorrin-3 methylase CobJ	Biosynthesis of cofactors, prosthetic groups and carriers	Biosynthesis of cofactors, prosthetic groups and carriers	Cytoplasmic	2	104.16	Up-regulated			0.152448	0.0777768
PA2907	0.289961	1.08088	cobL	precorrin-6y-dependent methyltransferase CobL	Biosynthesis of cofactors, prosthetic groups and carriers	Biosynthesis of cofactors, prosthetic groups and carriers	Cytoplasmic	3	98.63	Up-regulated			0.53766	0.112208
PA2944	0.226143	1.33701	cobN	cobalamin biosynthetic protein CobN	Biosynthesis of cofactors, prosthetic groups and carriers	Biosynthesis of cofactors, prosthetic groups and carriers	Cytoplasmic	2	78.14	Up-regulated		Fold change ≥ 1.2	0.645616	0.419014
PA1272	0.0988496	1.22087	cobO	cob(I)alamin adenosyltransferase	Biosynthesis of cofactors, prosthetic groups and carriers	Biosynthesis of cofactors, prosthetic groups and carriers	Cytoplasmic;Cytoplasmic	4	195.57	Up-regulated		Fold change ≥ 1.2	1.00503	0.287911
PA1279	0.117749	1.12953	cobU	nicotinate-nucleotide--dimethylbenzimidazole phosphoribosyltransferase	Biosynthesis of cofactors, prosthetic groups and carriers	Biosynthesis of cofactors, prosthetic groups and carriers	Cytoplasmic	3	114.93	Up-regulated			0.929042	0.175716
PA0437	0.937795	1.01053	codA	cytosine deaminase	Nucleotide biosynthesis and metabolism	Nucleotide biosynthesis and metabolism	Cytoplasmic;Cytoplasmic	6	332.65	Up-regulated			0.0278923	0.0151167
PA4381	0.98929	1.07767	colR	two-component response regulator ColR	Transcriptional regulators	Transcriptional regulators	Cytoplasmic;Cytoplasmic	3	190.52	Up-regulated			0.00467624	0.107913
PA4545	0.160676	1.04189	comL	competence protein ComL	Cell wall / LPS / capsule	Cell wall / LPS / capsule	Outer Membrane;Outer Membrane Vesicle	13	869.16	Up-regulated			0.79405	0.0592037
PA1654	0.0437993	1.21434		probable aminotransferase	Putative enzymes	Putative enzymes	Cytoplasmic	3	94.43	Up-regulated	P-value ≤ 0.05	Fold change ≥ 1.2	1.35853	0.280172
PA3328	0.000161809	1.2139		probable FAD-dependent monooxygenase	Putative enzymes	Putative enzymes	Unknown (This protein may have multiple localization sites);Unknown (This protein may have multiple localization sites)	11	718.41	Up-regulated	P-value ≤ 0.05	Fold change ≥ 1.2	3.791	0.279649
PA4240	0.0284359	1.21367	rpsK	30S ribosomal protein S11	Translation, post-translational modification, degradation	Translation, post-translational modification, degradation	Cytoplasmic;Outer Membrane Vesicle	6	361.63	Up-regulated	P-value ≤ 0.05	Fold change ≥ 1.2	1.54613	0.27938
PA1459	0.0724147	1.05275		probable methyltransferase	Motility, Chemotaxis and Attachment	Motility, Chemotaxis and Attachment	Cytoplasmic;Cytoplasmic	14	743.82	Down-regulated			1.14017	-0.0741596
PA2622	0.31352	1.11444	cspD	cold-shock protein CspD	Adaptation, protection	Adaptation, protection	Cytoplasmic;Cytoplasmic	2	126.17	Up-regulated			0.503735	0.156313
PA1846	0.571075	1.14277	cti	cis/trans isomerase	Fatty acid and phospholipid metabolism	Fatty acid and phospholipid metabolism	Unknown	2	57.64	Up-regulated			0.243307	0.192536
PA5134	0.330922	1.03247	ctpA	carboxyl-terminal processing protease, CtpA	Translation, post-translational modification, degradation	Translation, post-translational modification, degradation	Cytoplasmic Membrane;Outer Membrane Vesicle;Periplasmic	19	1277.58	Down-regulated			0.480275	-0.0460978
PA2771	0.054271	1.40282		diguanylate cyclase with a self-blocked I-site, Dcsbis	Motility, Chemotaxis and Attachment	Motility, Chemotaxis and Attachment	Cytoplasmic Membrane;Cytoplasmic Membrane	4	201.45	Down-regulated		Fold change ≥ 1.2	1.26543	-0.488326
PA4778	0.288595	1.12382	cueR	CueR	Transcriptional regulators	Transcriptional regulators	Cytoplasmic;Cytoplasmic	4	119.57	Down-regulated			0.539712	-0.168407
PA5300	0.945471	1.00866	cycB	cytochrome c5	Energy metabolism	Energy metabolism	Unknown	4	282.61	Down-regulated			0.024352	-0.0124457
PA1483	0.811114	1.00855	cycH	cytochrome c-type biogenesis protein	Energy metabolism	Energy metabolism	Cytoplasmic Membrane;Unknown;Outer Membrane Vesicle	10	741.79	Down-regulated			0.090918	-0.0122789
PA0658	0.0349876	1.2122		probable short-chain dehydrogenase	Putative enzymes	Putative enzymes	Cytoplasmic	5	369.34	Up-regulated	P-value ≤ 0.05	Fold change ≥ 1.2	1.45609	0.277623
PA0280	0.375499	1.04083	cysA	sulfate transport protein CysA	Transport of small molecules	Transport of small molecules	Cytoplasmic Membrane;Cytoplasmic Membrane	4	300.91	Down-regulated			0.425391	-0.057733
PA1754	0.0535323	1.07399	cysB	transcriptional regulator CysB	Transcriptional regulators	Transcriptional regulators	Cytoplasmic;Cytoplasmic	15	1078.73	Down-regulated			1.27138	-0.102985
PA4443	0.319035	1.07233	cysD	ATP sulfurylase small subunit	Amino acid biosynthesis and metabolism	Amino acid biosynthesis and metabolism	Cytoplasmic;Cytoplasmic	8	510.69	Down-regulated			0.496162	-0.100752
PA3092	0.0495736	1.21113	fadH1	2,4-dienoyl-CoA reductase FadH1	Fatty acid and phospholipid metabolism	Fatty acid and phospholipid metabolism	Cytoplasmic;Cytoplasmic	7	367.38	Up-regulated	P-value ≤ 0.05	Fold change ≥ 1.2	1.30475	0.276353
PA2611	0.830825	1.00879	cysG	siroheme synthase	Biosynthesis of cofactors, prosthetic groups and carriers	Biosynthesis of cofactors, prosthetic groups and carriers	Cytoplasmic	11	676.26	Down-regulated			0.0804904	-0.0126219
PA0102	0.0308836	1.20894		probable carbonic anhydrase	Adaptation, protection	Adaptation, protection	Cytoplasmic	9	733.15	Down-regulated	P-value ≤ 0.05	Fold change ≥ 1.2	1.51027	-0.273744
PA1838	0.876869	1.01233	cysI	sulfite reductase	Central intermediary metabolism	Central intermediary metabolism	Cytoplasmic	15	749.12	Up-regulated			0.0570655	0.0176748
PA2797	0.0302493	1.207		hypothetical protein	Hypothetical, unclassified, unknown	Hypothetical, unclassified, unknown	Cytoplasmic	3	234.25	Down-regulated	P-value ≤ 0.05	Fold change ≥ 1.2	1.51928	-0.271431
PA0932	0.0955527	1.11745	cysM	cysteine synthase B	Amino acid biosynthesis and metabolism	Amino acid biosynthesis and metabolism	Cytoplasmic;Cytoplasmic	8	516.52	Down-regulated			1.01976	-0.160208
PA4442	0.99419	1.00226	cysN	ATP sulfurylase GTP-binding subunit/APS kinase	Amino acid biosynthesis and metabolism	Amino acid biosynthesis and metabolism	Cytoplasmic;Cytoplasmic	18	1019.32	Up-regulated			0.00253082	0.0032639
PA1493	0.522868	1.046	cysP	sulfate-binding protein of ABC transporter	Transport of small molecules	Transport of small molecules	Periplasmic;Periplasmic;Extracellular	15	899.78	Down-regulated			0.281608	-0.0648807
PA5175	0.719083	1.02091	cysQ	3,5-bisphosphate nucleotidase CysQ	Putative enzymes	Putative enzymes	Cytoplasmic	5	276.09	Up-regulated			0.143221	0.0298592
PA1795	0.412048	1.0255	cysS	cysteinyl-tRNA synthetase	Amino acid biosynthesis and metabolism	Amino acid biosynthesis and metabolism	Cytoplasmic	20	1346.09	Down-regulated			0.385052	-0.0363315
PA3999	0.719998	1.01181	dacC	D-ala-D-ala-carboxypeptidase	Cell wall / LPS / capsule	Cell wall / LPS / capsule	Cytoplasmic Membrane;Periplasmic;Outer Membrane Vesicle	17	1574.1	Down-regulated			0.142669	-0.0169452
PA5304	0.892986	1.02185	dadA	D-amino acid dehydrogenase, small subunit	Amino acid biosynthesis and metabolism	Amino acid biosynthesis and metabolism	Cytoplasmic Membrane;Outer Membrane Vesicle	20	1227.31	Up-regulated			0.0491552	0.0311785
PA5302	0.42027	1.03604	dadX	catabolic alanine racemase	Amino acid biosynthesis and metabolism	Amino acid biosynthesis and metabolism	Cytoplasmic	7	365.45	Up-regulated			0.376472	0.051085
PA1010	0.174735	1.045	dapA	dihydrodipicolinate synthase	Amino acid biosynthesis and metabolism	Amino acid biosynthesis and metabolism	Cytoplasmic	18	1164.99	Down-regulated			0.75762	-0.0635029
PA4759	0.325385	1.05062	dapB	dihydrodipicolinate reductase	Amino acid biosynthesis and metabolism	Amino acid biosynthesis and metabolism	Cytoplasmic	14	1130.2	Down-regulated			0.487603	-0.0712404
PA3666	0.315933	1.04751	dapD	tetrahydrodipicolinate succinylase	Cell wall / LPS / capsule	Cell wall / LPS / capsule	Unknown	10	682.63	Down-regulated			0.500405	-0.0669695
PA1162	0.984592	1.00704	dapE	succinyl-diaminopimelate desuccinylase	Amino acid biosynthesis and metabolism	Amino acid biosynthesis and metabolism	Cytoplasmic	3	172.5	Up-regulated			0.00674363	0.0101181
PA3083	0.00265568	1.20484	pepN	aminopeptidase N	Translation, post-translational modification, degradation	Translation, post-translational modification, degradation	Cytoplasmic	24	1674.23	Down-regulated	P-value ≤ 0.05	Fold change ≥ 1.2	2.57582	-0.268838
PA3863	0.064536	1.25221	dauA	FAD-dependent catabolic D-arginine dehydrogenase, DauA	Amino acid biosynthesis and metabolism	Amino acid biosynthesis and metabolism	Cytoplasmic	3	141.4	Up-regulated		Fold change ≥ 1.2	1.1902	0.324477
PA3862	0.819096	1.00946	dauB	NAD(P)H-dependent anabolic L-arginine dehydrogenase, DauB	Amino acid biosynthesis and metabolism	Amino acid biosynthesis and metabolism	Cytoplasmic	7	705.2	Up-regulated			0.0866653	0.013589
PA3864	0.540289	1.10097	dauR	Transcriptional regulator of the dauBAR operon, DauR	Amino acid biosynthesis and metabolism	Amino acid biosynthesis and metabolism	Unknown	2	70.44	Up-regulated			0.267374	0.13878
PA0265	0.0741174	1.09198	davD	glutaric semialdehyde dehydrogenase	Amino acid biosynthesis and metabolism	Amino acid biosynthesis and metabolism	Cytoplasmic	24	2246.9	Down-regulated			1.13008	-0.126953
PA0266	0.939749	1.00211	davT	delta-aminovalerate aminotransferase	Amino acid biosynthesis and metabolism	Amino acid biosynthesis and metabolism	Cytoplasmic	25	2242.29	Up-regulated			0.0269879	0.00304036
PA0455	0.0638295	1.16717	dbpA	RNA helicase DbpA	Transcription, RNA processing and degradation	Transcription, RNA processing and degradation	Cytoplasmic	5	239.65	Up-regulated			1.19498	0.223015
PA5166	0.442766	1.04098	dctD	DctD	Transcriptional regulators	Transcriptional regulators	Cytoplasmic;Cytoplasmic	11	563.21	Down-regulated			0.353826	-0.0579452
PA4657	0.006068	1.20374		hypothetical protein	Hypothetical, unclassified, unknown	Hypothetical, unclassified, unknown	Unknown	5	345.89	Down-regulated	P-value ≤ 0.05	Fold change ≥ 1.2	2.21695	-0.267522
PA3992	0.0497263	1.20155	sltB3	hypothetical protein	Hypothetical, unclassified, unknown	Hypothetical, unclassified, unknown	Cytoplasmic Membrane;Outer Membrane Vesicle	5	228.84	Up-regulated	P-value ≤ 0.05	Fold change ≥ 1.2	1.30341	0.264894
PA4410	0.489219	1.0285	ddlB	D-alanine--D-alanine ligase	Cell wall / LPS / capsule	Cell wall / LPS / capsule	Cytoplasmic;Cytoplasmic	11	642.38	Up-regulated			0.310497	0.0405422
PA0019	0.0730073	1.09439	def	polypeptide deformylase	Translation, post-translational modification, degradation	Translation, post-translational modification, degradation	Cytoplasmic	6	486.7	Down-regulated			1.13663	-0.130133
PA3309	0.0109536	1.1994		conserved hypothetical protein	Hypothetical, unclassified, unknown	Hypothetical, unclassified, unknown	Cytoplasmic;Outer Membrane Vesicle	13	1245.23	Down-regulated	P-value ≤ 0.05		1.96044	-0.262309
PA5487	0.757987	1.04928	dgcH	hypothetical protein	Hypothetical, unclassified, unknown	Hypothetical, unclassified, unknown	Cytoplasmic	2	145.72	Down-regulated			0.120338	-0.069404
PA0171	0.376582	1.15383		hypothetical protein	Motility, Chemotaxis and Attachment	Motility, Chemotaxis and Attachment	Cytoplasmic	6	452.6	Down-regulated			0.42414	-0.206425
PA1999	0.507099	1.01996	dhcA	dehydrocarnitine CoA transferase, DchA	Amino acid biosynthesis and metabolism	Amino acid biosynthesis and metabolism	Cytoplasmic;Cytoplasmic	5	702.08	Up-regulated			0.294907	0.0285056
PA5125	0.00409483	1.19828	ntrC	two-component response regulator NtrC	Transcriptional regulators	Transcriptional regulators	Cytoplasmic	5	179.91	Down-regulated	P-value ≤ 0.05		2.38776	-0.260968
PA4723	0.282592	1.09	dksA	suppressor protein DksA	Adaptation, protection	Adaptation, protection	Cytoplasmic	9	719.14	Down-regulated			0.54884	-0.124334
PA0001	0.358604	1.02225	dnaA	chromosomal replication initiator protein DnaA	DNA replication, recombination, modification and repair	DNA replication, recombination, modification and repair	Cytoplasmic	15	863.81	Up-regulated			0.445384	0.0317525
PA4931	0.83536	1.00854	dnaB	replicative DNA helicase	DNA replication, recombination, modification and repair	DNA replication, recombination, modification and repair	Cytoplasmic	8	505.82	Up-regulated			0.0781263	0.0122731
PA3640	0.998377	1.00558	dnaE	DNA polymerase III, alpha chain	DNA replication, recombination, modification and repair	DNA replication, recombination, modification and repair	Cytoplasmic;Cytoplasmic	15	742.05	Up-regulated			0.00070562	0.00802895
PA0577	0.476936	1.0447	dnaG	DNA primase	DNA replication, recombination, modification and repair	DNA replication, recombination, modification and repair	Cytoplasmic	2	96.55	Down-regulated			0.32154	-0.0630828
PA4760	0.485629	1.05227	dnaJ	DnaJ protein	Adaptation, protection	Adaptation, protection	Cytoplasmic	17	1060.82	Up-regulated			0.313695	0.073507
PA4761	0.698563	1.04164	dnaK	DnaK protein	Adaptation, protection	Adaptation, protection	Cytoplasmic;Outer Membrane Vesicle	52	5734.85	Up-regulated			0.155794	0.0588632
PA0002	0.993256	1.00043	dnaN	DNA polymerase III, beta chain	DNA replication, recombination, modification and repair	DNA replication, recombination, modification and repair	Cytoplasmic	24	1777.62	Up-regulated			0.00293887	0.000617764
PA1816	0.2126	1.12959	dnaQ	DNA polymerase III, epsilon chain	Nucleotide biosynthesis and metabolism	Nucleotide biosynthesis and metabolism	Cytoplasmic	6	384.21	Up-regulated			0.672436	0.175799
PA1532	0.13676	1.29498	dnaX	DNA polymerase subunits gamma and tau	DNA replication, recombination, modification and repair	DNA replication, recombination, modification and repair	Cytoplasmic	3	180.46	Down-regulated		Fold change ≥ 1.2	0.86404	-0.372931
PA3692	0.0400552	1.19826	lptF	Lipotoxon F, LptF	Transport of small molecules	Transport of small molecules	Outer Membrane;Outer Membrane;Outer Membrane Vesicle	14	1341.83	Down-regulated	P-value ≤ 0.05		1.39734	-0.260946
PA5111	0.000203987	1.19814	gloA3	lactoylglutathione lyase	Central intermediary metabolism	Central intermediary metabolism	Cytoplasmic	3	144.45	Down-regulated	P-value ≤ 0.05		3.6904	-0.2608
PA4496	0.163224	1.16386	dppA1	probable binding protein component of ABC transporter	Transport of small molecules	Transport of small molecules	Cytoplasmic Membrane;Periplasmic	25	1392.21	Up-regulated			0.787215	0.218922
PA4497	0.557344	1.11967	dppA2	probable binding protein component of ABC transporter	Transport of small molecules	Transport of small molecules	Periplasmic	4	284.57	Up-regulated			0.253877	0.163074
PA4502	0.0614477	1.27942	dppA4	probable binding protein component of ABC transporter	Transport of small molecules	Transport of small molecules	Periplasmic	19	1169.57	Up-regulated		Fold change ≥ 1.2	1.21149	0.355486
PA5317	0.0979477	1.12513	dppA5	probable binding protein component of ABC dipeptide transporter	Transport of small molecules	Transport of small molecules	Periplasmic	9	461.82	Up-regulated			1.00901	0.170087
PA1127	0.00215543	1.19799		probable oxidoreductase	Adaptation, protection	Adaptation, protection	Cytoplasmic	12	810.26	Down-regulated	P-value ≤ 0.05		2.66647	-0.260619
PA5167	0.0470238	1.19746	dctP	DctP	Transport of small molecules	Transport of small molecules	Periplasmic;Periplasmic	9	340.54	Down-regulated	P-value ≤ 0.05		1.32768	-0.259975
PA5503	0.0255503	1.19696		probable ATP-binding component of ABC transporter	Transport of small molecules	Transport of small molecules	Cytoplasmic Membrane	2	128.29	Up-regulated	P-value ≤ 0.05		1.5926	0.259379
PA5489	0.106703	1.12268	dsbA	thiol:disulfide interchange protein DsbA	Chaperones & heat shock proteins	Chaperones & heat shock proteins	Periplasmic	10	714.59	Down-regulated			0.971822	-0.166949
PA3737	0.0665232	1.5993	dsbC	thiol:disulfide interchange protein DsbC	Chaperones & heat shock proteins	Chaperones & heat shock proteins	Periplasmic;Periplasmic	2	70.95	Down-regulated		Fold change ≥ 1.2	1.17703	-0.67744
PA2537	0.0231246	1.19644		probable acyltransferase	Fatty acid and phospholipid metabolism	Fatty acid and phospholipid metabolism	Unknown;Outer Membrane Vesicle	4	234.13	Down-regulated	P-value ≤ 0.05		1.63593	-0.258746
PA0745	0.610114	1.01883	dspI	probable enoyl-CoA hydratase/isomerase	Putative enzymes	Putative enzymes	Cytoplasmic	23	1462.25	Down-regulated			0.214589	-0.0269142
PA5321	0.764912	1.0415	dut	deoxyuridine 5'-triphosphate nucleotidohydrolase	Nucleotide biosynthesis and metabolism	Nucleotide biosynthesis and metabolism	Unknown	2	170.65	Down-regulated			0.116389	-0.0586669
PA3650	0.183291	1.06179	dxr	1-deoxy-d-xylulose 5-phosphate reductoisomerase	Biosynthesis of cofactors, prosthetic groups and carriers	Biosynthesis of cofactors, prosthetic groups and carriers	Unknown	5	252.85	Down-regulated			0.736859	-0.0864993
PA4044	0.386355	1.05367	dxs	1-deoxyxylulose-5-phosphate synthase	Biosynthesis of cofactors, prosthetic groups and carriers	Biosynthesis of cofactors, prosthetic groups and carriers	Cytoplasmic	6	363.94	Down-regulated			0.413014	-0.0754179
PA0094	0.368506	1.15067	eagT6	EagT6	Hypothetical, unclassified, unknown	Hypothetical, unclassified, unknown	Unknown	3	216.36	Down-regulated			0.433556	-0.202472
PA2755	0.211402	1.1682	eco	ecotin precursor	Translation, post-translational modification, degradation	Translation, post-translational modification, degradation	Periplasmic;Periplasmic;Extracellular	4	222.27	Down-regulated			0.67489	-0.224293
PA3194	0.228324	1.11576	edd	phosphogluconate dehydratase	Carbon compound catabolism	Carbon compound catabolism	Cytoplasmic	15	926.66	Up-regulated			0.641449	0.158023
PA2851	0.830485	1.01696	efp	translation elongation factor P	Translation, post-translational modification, degradation	Translation, post-translational modification, degradation	Cytoplasmic	6	478.92	Up-regulated			0.080668	0.0242583
PA3635	0.779525	1.00581	eno	enolase	Carbon compound catabolism	Carbon compound catabolism	Cytoplasmic;Cytoplasmic	21	2281.99	Down-regulated			0.10817	-0.00836309
PA0551	0.73381	1.02333	epd	D-erythrose 4-phosphate dehydrogenase	Biosynthesis of cofactors, prosthetic groups and carriers	Biosynthesis of cofactors, prosthetic groups and carriers	Cytoplasmic;Cytoplasmic	3	182.61	Down-regulated			0.134416	-0.0332771
PA0771	0.539323	1.03111	era	GTP-binding protein Era	Cell division	Cell division	Cytoplasmic Membrane	12	536.93	Up-regulated			0.268151	0.044194
PA3604	0.952545	1.00101	erdR	response regulator ErdR	Transcriptional regulators	Transcriptional regulators	Cytoplasmic	6	364.3	Down-regulated			0.0211145	-0.0014515
PA0898	0.00182185	1.19548	aruD	N-Succinylglutamate 5-semialdehyde dehydrogenase	Amino acid biosynthesis and metabolism	Amino acid biosynthesis and metabolism	Cytoplasmic	13	1001.95	Up-regulated	P-value ≤ 0.05		2.73949	0.257587
PA2951	0.129065	1.0877	etfA	electron transfer flavoprotein alpha-subunit	Energy metabolism	Energy metabolism	Unknown;Periplasmic	22	2401.79	Down-regulated			0.889191	-0.121285
PA2952	0.185	1.07079	etfB	electron transfer flavoprotein beta-subunit	Energy metabolism	Energy metabolism	Unknown;Outer Membrane Vesicle	20	2294.37	Down-regulated			0.732829	-0.0986823
PA1714	0.28414	1.38103	exsD	ExsD	Hypothetical, unclassified, unknown	Hypothetical, unclassified, unknown	Cytoplasmic;Unknown	5	239.12	Up-regulated		Fold change ≥ 1.2	0.546467	0.465746
PA1610	0.33647	1.07741	fabA	beta-hydroxydecanoyl-ACP dehydrase	Fatty acid and phospholipid metabolism	Fatty acid and phospholipid metabolism	Cytoplasmic;Cytoplasmic	3	127.86	Down-regulated			0.473053	-0.107571
PA1609	0.137693	1.08651	fabB	beta-ketoacyl-ACP synthase I	Fatty acid and phospholipid metabolism	Fatty acid and phospholipid metabolism	Cytoplasmic;Cytoplasmic	21	2323.14	Down-regulated			0.861089	-0.119703
PA2968	0.836333	1.00964	fabD	malonyl-CoA-[acyl-carrier-protein] transacylase	Fatty acid and phospholipid metabolism	Fatty acid and phospholipid metabolism	Cytoplasmic	6	591.25	Up-regulated			0.0776206	0.013838
PA2965	0.0568594	1.10113	fabF1	beta-ketoacyl-acyl carrier protein synthase II	Fatty acid and phospholipid metabolism	Fatty acid and phospholipid metabolism	Cytoplasmic;Cytoplasmic Membrane	12	1093.47	Up-regulated			1.2452	0.13898
PA1373	0.804028	1.01235	fabF2	3-oxoacyl-acyl carrier protein synthase II	Fatty acid and phospholipid metabolism	Fatty acid and phospholipid metabolism	Cytoplasmic;Cytoplasmic	4	237.57	Up-regulated			0.0947288	0.0177033
PA2967	0.130845	1.07862	fabG	3-oxoacyl-[acyl-carrier-protein] reductase	Fatty acid and phospholipid metabolism	Fatty acid and phospholipid metabolism	Cytoplasmic;Cytoplasmic;Periplasmic	12	1018.96	Down-regulated			0.883244	-0.109188
PA3333	0.452882	1.05328	fabH2	3-oxoacyl-[acyl-carrier-protein] synthase III	Fatty acid and phospholipid metabolism	Fatty acid and phospholipid metabolism	Cytoplasmic	9	724.11	Up-regulated			0.344015	0.0748872
PA1103	0.344756	1.10216		probable flagellar assembly protein	Motility, Chemotaxis and Attachment	Motility, Chemotaxis and Attachment	Cytoplasmic	2	120.43	Down-regulated			0.462488	-0.140332
PA5174	0.386725	1.03	fabY	probable beta-ketoacyl synthase	Fatty acid and phospholipid metabolism	Fatty acid and phospholipid metabolism	Cytoplasmic	27	1863.35	Up-regulated			0.412598	0.042641
PA3645	0.123052	1.14745	fabZ	(3R)-hydroxymyristoyl-[acyl carrier protein] dehydratase	Cell wall / LPS / capsule	Cell wall / LPS / capsule	Cytoplasmic	5	321.17	Down-regulated			0.909911	-0.198428
PA3299	0.155799	1.13021	fadD1	long-chain-fatty-acid--CoA ligase	Fatty acid and phospholipid metabolism	Fatty acid and phospholipid metabolism	Cytoplasmic;Cytoplasmic;Outer Membrane Vesicle	21	1109.41	Down-regulated			0.807435	-0.176592
PA3300	0.582323	1.10045	fadD2	long-chain-fatty-acid--CoA ligase	Fatty acid and phospholipid metabolism	Fatty acid and phospholipid metabolism	Cytoplasmic;Cytoplasmic	11	586.29	Up-regulated			0.234836	0.138094
PA2301	0.0280041	1.19333		hypothetical protein	Hypothetical, unclassified, unknown	Hypothetical, unclassified, unknown	Cytoplasmic	5	230.38	Down-regulated	P-value ≤ 0.05		1.55278	-0.254998
PA2008	0.126072	1.15303	fahA	fumarylacetoacetase	Carbon compound catabolism	Carbon compound catabolism	Cytoplasmic	20	1750.08	Up-regulated			0.899382	0.205425
PA3014	0.151633	1.18579	faoA	fatty-acid oxidation complex alpha-subunit	Amino acid biosynthesis and metabolism	Amino acid biosynthesis and metabolism	Cytoplasmic;Outer Membrane Vesicle	29	2132.74	Down-regulated			0.819205	-0.245853
PA5184	0.00236226	1.19264		hypothetical protein	Hypothetical, unclassified, unknown	Hypothetical, unclassified, unknown	Periplasmic	2	79.23	Down-regulated	P-value ≤ 0.05		2.62667	-0.254157
PA5110	0.316568	1.06802	fbp	fructose-1,6-bisphosphatase	Carbon compound catabolism	Carbon compound catabolism	Cytoplasmic	13	847.82	Down-regulated			0.499532	-0.0949447
PA0555	0.138603	1.046	fda	fructose-1,6-bisphosphate aldolase	Carbon compound catabolism	Carbon compound catabolism	Cytoplasmic	20	1735.07	Down-regulated			0.858228	-0.064877
PA5019	0.0120868	1.18841		conserved hypothetical protein	Hypothetical, unclassified, unknown	Hypothetical, unclassified, unknown	Cytoplasmic	4	224.03	Down-regulated	P-value ≤ 0.05		1.91769	-0.249038
PA4217	0.0152863	1.1864	phzS	flavin-containing monooxygenase	Putative enzymes	Putative enzymes	Cytoplasmic	17	1519.51	Up-regulated	P-value ≤ 0.05		1.8157	0.246589
PA4812	0.129108	1.15882	fdnG	formate dehydrogenase-O, major subunit	Energy metabolism	Energy metabolism	Extracellular;Extracellular;Outer Membrane Vesicle	5	377.2	Up-regulated			0.889047	0.212652
PA3809	0.101622	1.08168	fdx2	ferredoxin [2Fe-2S]	Energy metabolism	Energy metabolism	Cytoplasmic	4	210.63	Down-regulated			0.99301	-0.113278
PA3621	0.0763971	1.17895	fdxA	ferredoxin I	Energy metabolism	Energy metabolism	Cytoplasmic	3	219.52	Up-regulated			1.11692	0.237502
PA3695	0.0306568	1.18534		hypothetical protein	Hypothetical, unclassified, unknown	Hypothetical, unclassified, unknown	Unknown	3	128.22	Up-regulated	P-value ≤ 0.05		1.51347	0.245299
PA1091	0.780793	1.03511	fgtA	flagellar glycosyl transferase, FgtA	Hypothetical, unclassified, unknown	Hypothetical, unclassified, unknown	Cytoplasmic Membrane	5	220.57	Up-regulated			0.107464	0.0497857
PA1665	0.73073	1.03429	fha2	Fha2	Bacterial secretion system	Bacterial secretion system	Cytoplasmic	3	194.76	Down-regulated			0.136243	-0.0486357
PA2664	0.175804	1.23477	fhp	flavohemoprotein	Energy metabolism	Energy metabolism	Cytoplasmic	2	66.78	Up-regulated		Fold change ≥ 1.2	0.754972	0.304237
PA3081	0.0340867	1.18516		conserved hypothetical protein	Hypothetical, unclassified, unknown	Hypothetical, unclassified, unknown	Unknown	10	555.18	Up-regulated	P-value ≤ 0.05		1.46741	0.245082
PA1576	0.00307318	1.18374		probable 3-hydroxyisobutyrate dehydrogenase	Putative enzymes	Putative enzymes	Cytoplasmic;Cytoplasmic	5	315.71	Down-regulated	P-value ≤ 0.05		2.51241	-0.243348
PA1561	0.368678	1.11959	aer	aerotaxis receptor Aer	Motility, Chemotaxis and Attachment	Motility, Chemotaxis and Attachment	Cytoplasmic Membrane;Outer Membrane Vesicle	10	744.81	Down-regulated			0.433353	-0.162975
PA3972	0.0436628	1.18365		probable acyl-CoA dehydrogenase	Putative enzymes	Putative enzymes	Cytoplasmic	18	1409.64	Down-regulated	P-value ≤ 0.05		1.35989	-0.243247
PA4367	0.472707	1.04087	bifA	BifA	Motility, Chemotaxis and Attachment	Motility, Chemotaxis and Attachment	Cytoplasmic Membrane;Cytoplasmic Membrane	2	55.02	Up-regulated			0.325408	0.0577937
PA4572	0.374814	1.11406	fklB	peptidyl-prolyl cis-trans isomerase FklB	Chaperones & heat shock proteins	Chaperones & heat shock proteins	Cytoplasmic;Outer Membrane	7	480.48	Down-regulated			0.426184	-0.155826
PA3696	0.0122636	1.18359		conserved hypothetical protein	Hypothetical, unclassified, unknown	Hypothetical, unclassified, unknown	Unknown	6	376.14	Down-regulated	P-value ≤ 0.05		1.91138	-0.243175
PA1457	0.0750021	1.06451	cheZ	chemotaxis protein CheZ	Motility, Chemotaxis and Attachment	Motility, Chemotaxis and Attachment	Cytoplasmic;Cytoplasmic	15	877.54	Down-regulated			1.12493	-0.0901922
PA0413	0.0736702	1.13125	chpA	component of chemotactic signal transduction system	Motility, Chemotaxis and Attachment	Motility, Chemotaxis and Attachment	Cytoplasmic;Cytoplasmic	37	2047.99	Up-regulated			1.13271	0.177921
PA2621	0.457216	1.21128	clpS	ClpS	Motility, Chemotaxis and Attachment	Motility, Chemotaxis and Attachment	Cytoplasmic	2	62.37	Up-regulated		Fold change ≥ 1.2	0.339879	0.276529
PA0180	0.631108	1.07649	cttP	chemotactic transducer for trichloroethylene [positive chemotaxis], CttP	Motility, Chemotaxis and Attachment	Motility, Chemotaxis and Attachment	Cytoplasmic Membrane	3	152.56	Down-regulated			0.199896	-0.106334
PA2950	0.986286	1.00035	fabV	proton motive force protein, PMF	Motility, Chemotaxis and Attachment	Motility, Chemotaxis and Attachment	Cytoplasmic	21	1254.64	Up-regulated			0.00599697	0.000502777
PA3115	0.90276	1.02232	fimV	Motility protein FimV	Motility, Chemotaxis and Attachment	Motility, Chemotaxis and Attachment	Unknown;Outer Membrane Vesicle	24	1980.11	Down-regulated			0.0444276	-0.0318502
PA4959	0.298756	1.09082	fimX	FimX	Motility, Chemotaxis and Attachment	Motility, Chemotaxis and Attachment	Cytoplasmic Membrane	10	644	Up-regulated			0.524684	0.12541
PA3171	0.00447397	1.18203	ubiG	3-demethylubiquinone-9 3-methyltransferase	Biosynthesis of cofactors, prosthetic groups and carriers	Biosynthesis of cofactors, prosthetic groups and carriers	Cytoplasmic;Cytoplasmic	10	672.27	Down-regulated	P-value ≤ 0.05		2.34931	-0.24127
PA1097	0.0938459	1.06861	fleQ	transcriptional regulator FleQ	Motility, Chemotaxis and Attachment	Motility, Chemotaxis and Attachment	Cytoplasmic	18	1222.77	Down-regulated			1.02758	-0.0957371
PA1099	0.794881	1.01824	fleR	two-component response regulator	Motility, Chemotaxis and Attachment	Motility, Chemotaxis and Attachment	Cytoplasmic;Cytoplasmic	5	225.76	Up-regulated			0.099698	0.0260796
PA3169	0.00347886	1.1813		5-methylthioribose-1-phosphate isomerase MtnA	Translation, post-translational modification, degradation	Translation, post-translational modification, degradation	Cytoplasmic	12	701.99	Up-regulated	P-value ≤ 0.05		2.45856	0.240379
PA1080	0.54415	1.04083	flgE	flagellar hook protein FlgE	Motility, Chemotaxis and Attachment	Motility, Chemotaxis and Attachment	Extracellular;Outer Membrane Vesicle	6	473.62	Down-regulated			0.264281	-0.0577365
PA0020	0.0105955	1.18125	tsaP	T4P secretin-associated protein TsaP	Hypothetical, unclassified, unknown	Hypothetical, unclassified, unknown	Unknown	13	815.48	Up-regulated	P-value ≤ 0.05		1.97488	0.240314
PA1083	0.0806149	1.21827	flgH	flagellar L-ring protein precursor FlgH	Motility, Chemotaxis and Attachment	Motility, Chemotaxis and Attachment	Outer Membrane;Flagellar	3	276.93	Down-regulated		Fold change ≥ 1.2	1.09358	-0.284831
PA0018	0.175132	1.06784	fmt	methionyl-tRNA formyltransferase	Amino acid biosynthesis and metabolism	Amino acid biosynthesis and metabolism	Cytoplasmic	4	285.52	Down-regulated			0.756635	-0.0946906
PA0350	0.89121	1.0042	folA	dihydrofolate reductase	Biosynthesis of cofactors, prosthetic groups and carriers	Biosynthesis of cofactors, prosthetic groups and carriers	Unknown	2	149.8	Up-regulated			0.0500198	0.00604445
PA3111	0.0904019	1.13768	folC	folylpolyglutamate synthetase	Biosynthesis of cofactors, prosthetic groups and carriers	Biosynthesis of cofactors, prosthetic groups and carriers	Cytoplasmic	8	493.15	Up-regulated			1.04382	0.186099
PA1796	0.64228	1.03427	folD	5,10-methylene-tetrahydrofolate dehydrogenase / cyclohydrolase	Biosynthesis of cofactors, prosthetic groups and carriers	Biosynthesis of cofactors, prosthetic groups and carriers	Cytoplasmic	6	439.97	Up-regulated			0.192275	0.0486155
PA2234	0.0070072	1.18062	pslD	PslD	Biofilm formation	Biofilm formation	Extracellular;Unknown;Outer Membrane Vesicle	9	720.03	Down-regulated	P-value ≤ 0.05		2.15446	-0.239541
PA4728	0.941559	1.01255	folK	2-amino-4-hydroxy-6-hydroxymethyldihydropteridine pyrophosphokinase	Biosynthesis of cofactors, prosthetic groups and carriers	Biosynthesis of cofactors, prosthetic groups and carriers	Cytoplasmic	2	125.44	Up-regulated			0.0261527	0.0179904
PA4750	0.342971	1.04259	folP	dihydropteroate synthase	Biosynthesis of cofactors, prosthetic groups and carriers	Biosynthesis of cofactors, prosthetic groups and carriers	Cytoplasmic	6	322.25	Down-regulated			0.464743	-0.0601715
PA3397	0.1927	1.06498	fprA	FprA	Biosynthesis of cofactors, prosthetic groups and carriers	Biosynthesis of cofactors, prosthetic groups and carriers	Cytoplasmic	19	1496.99	Down-regulated			0.715119	-0.0908314
PA4615	0.77601	1.01604	fprB	FprB	Putative enzymes	Putative enzymes	Cytoplasmic	5	223.35	Down-regulated			0.110132	-0.022962
PA4221	0.0738492	1.36236	fptA	Fe(III)-pyochelin outer membrane receptor precursor	Transport of small molecules	Transport of small molecules	Outer Membrane;Outer Membrane	26	1666.33	Down-regulated		Fold change ≥ 1.2	1.13165	-0.446113
PA2398	0.0664707	1.39677	fpvA	ferripyoverdine receptor	Transport of small molecules	Transport of small molecules	Outer Membrane;Outer Membrane	22	1550.26	Down-regulated		Fold change ≥ 1.2	1.17737	-0.482098
PA1084	0.342814	1.11149	flgI	flagellar P-ring protein precursor FlgI	Motility, Chemotaxis and Attachment	Motility, Chemotaxis and Attachment	Periplasmic;Periplasmic	4	172.38	Down-regulated			0.464941	-0.152494
PA2408	0.777077	1.03303	fpvD	probable ATP-binding component of ABC transporter	Transport of small molecules	Transport of small molecules	Cytoplasmic Membrane;Cytoplasmic Membrane	2	92.86	Down-regulated			0.109536	-0.04688
PA2410	0.230136	1.17564	fpvF	hypothetical protein	Transport of small molecules	Transport of small molecules	Unknown	7	503.35	Down-regulated			0.638016	-0.233444
PA2290	0.0233156	1.18016	gcd	glucose dehydrogenase	Carbon compound catabolism	Carbon compound catabolism	Cytoplasmic Membrane;Outer Membrane Vesicle	12	637.88	Down-regulated	P-value ≤ 0.05		1.63235	-0.238978
PA3561	0.964119	1.00004	fruK	1-phosphofructokinase	Central intermediary metabolism	Central intermediary metabolism	Cytoplasmic	4	215.26	Up-regulated			0.0158695	5.49207e-05
PA3563	0.912481	1.00602	fruR	fructose transport system repressor FruR	Carbon compound catabolism	Carbon compound catabolism	Cytoplasmic	3	265.54	Up-regulated			0.0397761	0.00866493
PA4235	0.828496	1.01495	ftnA	bacterial ferritin	Adaptation, protection	Adaptation, protection	Cytoplasmic;Outer Membrane Vesicle	11	680.91	Down-regulated			0.0817095	-0.0214069
PA4408	0.494643	1.03811	ftsA	cell division protein FtsA	Cell division	Cell division	Cytoplasmic	24	1897.52	Down-regulated			0.305709	-0.0539545
PA0374	0.0823554	1.06199	ftsE	cell division protein FtsE	Cell division	Cell division	Cytoplasmic Membrane;Cytoplasmic Membrane	7	421.67	Down-regulated			1.08431	-0.0867724
PA4751	0.202542	1.17756	ftsH	cell division protein FtsH	Cell division	Cell division	Cytoplasmic Membrane;Cytoplasmic Membrane;Outer Membrane Vesicle	13	975.49	Down-regulated			0.693484	-0.235805
PA4752	0.475232	1.04622	ftsJ	cell division protein FtsJ	Cell division	Cell division	Cytoplasmic	2	120.69	Down-regulated			0.323094	-0.0651836
PA0373	0.740131	1.03002	ftsY	signal recognition particle receptor FtsY	Bacterial secretion system	Bacterial secretion system	Cytoplasmic	8	645.39	Up-regulated			0.130691	0.0426786
PA4407	0.320636	1.13869	ftsZ	cell division protein FtsZ	Cell division	Cell division	Cytoplasmic	17	1432.31	Up-regulated			0.493988	0.187379
PA1828	0.00651678	1.17949		probable short-chain dehydrogenase	Putative enzymes	Putative enzymes	Cytoplasmic;Cytoplasmic;Cytoplasmic	7	552.54	Down-regulated	P-value ≤ 0.05		2.18597	-0.238158
PA5063	0.00914474	1.1787	ubiE	ubiquinone biosynthesis methyltransferase UbiE	Biosynthesis of cofactors, prosthetic groups and carriers	Biosynthesis of cofactors, prosthetic groups and carriers	Cytoplasmic	14	763.22	Down-regulated	P-value ≤ 0.05		2.03883	-0.237196
PA2248	0.04665	1.17869	bkdA2	2-oxoisovalerate dehydrogenase (beta subunit)	Amino acid biosynthesis and metabolism	Amino acid biosynthesis and metabolism	Cytoplasmic	9	703.75	Up-regulated	P-value ≤ 0.05		1.33115	0.237181
PA4266	0.942857	1.00446	fusA1	elongation factor G	Translation, post-translational modification, degradation	Translation, post-translational modification, degradation	Cytoplasmic;Cytoplasmic;Outer Membrane Vesicle	63	5690.81	Up-regulated			0.0255543	0.00642458
PA3466	0.0470526	1.17703		probable ATP-dependent RNA helicase	Transcription, RNA processing and degradation	Transcription, RNA processing and degradation	Cytoplasmic	7	362.57	Up-regulated	P-value ≤ 0.05		1.32742	0.23515
PA3795	0.0356712	1.17549		probable oxidoreductase	Putative enzymes	Putative enzymes	Cytoplasmic	4	328.9	Down-regulated	P-value ≤ 0.05		1.44768	-0.233258
PA2023	0.0747122	1.05147	galU	UTP--glucose-1-phosphate uridylyltransferase	Central intermediary metabolism	Central intermediary metabolism	Cytoplasmic;Outer Membrane Vesicle	13	965.79	Down-regulated			1.12661	-0.0724134
PA3195	0.315885	1.07373	gapA	glyceraldehyde 3-phosphate dehydrogenase	Carbon compound catabolism	Carbon compound catabolism	Cytoplasmic;Cytoplasmic	9	501.85	Up-regulated			0.50047	0.102632
PA2323	0.829763	1.025	gapN	probable glyceraldehyde-3-phosphate dehydrogenase	Carbon compound catabolism	Carbon compound catabolism	Cytoplasmic	17	1121.18	Up-regulated			0.081046	0.0356268
PA4483	0.413265	1.02201	gatA	Glu-tRNA(Gln) amidotransferase subunit A	Translation, post-translational modification, degradation	Translation, post-translational modification, degradation	Cytoplasmic;Periplasmic	23	1581.1	Down-regulated			0.383772	-0.0314133
PA2640	0.0428795	1.17491	nuoE	NADH dehydrogenase I chain E	Energy metabolism	Energy metabolism	Cytoplasmic	7	474	Down-regulated	P-value ≤ 0.05		1.36775	-0.232548
PA4482	0.6459	1.0599	gatC	Glu-tRNA(Gln) amidotransferase subunit C	Translation, post-translational modification, degradation	Translation, post-translational modification, degradation	Cytoplasmic	3	134.78	Down-regulated			0.189834	-0.0839235
PA3182	0.00441121	1.17388	pgl	6-phosphogluconolactonase	Central intermediary metabolism	Central intermediary metabolism	Unknown	5	390.9	Up-regulated	P-value ≤ 0.05		2.35544	0.231279
PA0502	0.00651526	1.17367		probable biotin biosynthesis protein bioH	Biosynthesis of cofactors, prosthetic groups and carriers	Biosynthesis of cofactors, prosthetic groups and carriers	Cytoplasmic	3	233.7	Down-regulated	P-value ≤ 0.05		2.18607	-0.231027
PA3082	0.0768114	1.32104	gbt	glycine betaine transmethylase	Amino acid biosynthesis and metabolism	Amino acid biosynthesis and metabolism	Outer Membrane;Outer Membrane Vesicle	7	419.83	Up-regulated		Fold change ≥ 1.2	1.11457	0.401674
PA1421	0.0722024	1.18774	gbuA	guanidinobutyrase	Amino acid biosynthesis and metabolism	Amino acid biosynthesis and metabolism	Cytoplasmic	2	94.98	Up-regulated			1.14145	0.248224
PA4843	0.255468	1.14648	gcbA	GcbA	Transcriptional regulators	Transcriptional regulators	Cytoplasmic	2	106.22	Down-regulated			0.592664	-0.197214
PA3653	0.00934298	1.17162	frr	ribosome recycling factor	Translation, post-translational modification, degradation	Translation, post-translational modification, degradation	Cytoplasmic;Cytoplasmic	14	1065.02	Down-regulated	P-value ≤ 0.05		2.02951	-0.228508
PA0447	0.7861	1.01066	gcdH	glutaryl-CoA dehydrogenase	Amino acid biosynthesis and metabolism	Amino acid biosynthesis and metabolism	Cytoplasmic	22	1665.56	Up-regulated			0.104522	0.0152944
PA0580	0.442076	1.0414	gcp	O-sialoglycoprotein endopeptidase	Translation, post-translational modification, degradation	Translation, post-translational modification, degradation	Extracellular;Extracellular	4	243.22	Down-regulated			0.354503	-0.0585277
PA3803	0.467307	1.02325	gcpE	probable isoprenoid biosynthetic protein GcpE	Putative enzymes	Putative enzymes	Cytoplasmic;Cytoplasmic	18	1421.49	Down-regulated			0.330398	-0.0331588
PA5214	0.508413	1.06997	gcvH1	glycine cleavage system protein H1	Amino acid biosynthesis and metabolism	Amino acid biosynthesis and metabolism	Unknown	4	200.54	Down-regulated			0.293783	-0.097565
PA2446	0.26406	1.10673	gcvH2	glycine cleavage system protein H2	Amino acid biosynthesis and metabolism	Amino acid biosynthesis and metabolism	Unknown	3	234.53	Up-regulated			0.578297	0.146307
PA2445	0.39304	1.05904	gcvP2	glycine cleavage system protein P2	Amino acid biosynthesis and metabolism	Amino acid biosynthesis and metabolism	Cytoplasmic	36	2431.31	Up-regulated			0.405563	0.0827508
PA5215	0.381945	1.03594	gcvT1	glycine-cleavage system protein T1	Amino acid biosynthesis and metabolism	Amino acid biosynthesis and metabolism	Cytoplasmic	7	412.42	Up-regulated			0.417999	0.050947
PA1902	0.0372401	1.33811	phzD2	phenazine biosynthesis protein PhzD	Quorum sensing	Quorum sensing	Unknown	8	489.57	Up-regulated	P-value ≤ 0.05	Fold change ≥ 1.2	1.42899	0.4202
PA4588	0.485609	1.06263	gdhA	glutamate dehydrogenase	Amino acid biosynthesis and metabolism	Amino acid biosynthesis and metabolism	Unknown (This protein may have multiple localization sites);Unknown (This protein may have multiple localization sites)	3	212.29	Up-regulated			0.313713	0.0876461
PA3068	0.946664	1.00248	gdhB	NAD-dependent glutamate dehydrogenase	Amino acid biosynthesis and metabolism	Amino acid biosynthesis and metabolism	Cytoplasmic;Outer Membrane Vesicle	71	4888.91	Up-regulated			0.0238043	0.00357664
PA1338	0.824533	1.01523	ggt	gamma-glutamyltranspeptidase precursor	Adaptation, protection	Adaptation, protection	Periplasmic;Periplasmic	20	1215.02	Up-regulated			0.0837918	0.0218022
PA3165	0.0169145	1.17085	hisC2	histidinol-phosphate aminotransferase	Amino acid biosynthesis and metabolism	Amino acid biosynthesis and metabolism	Cytoplasmic	5	497.19	Up-regulated	P-value ≤ 0.05		1.77174	0.22756
PA5564	0.389127	1.04716	gidB	glucose inhibited division protein B	Cell division	Cell division	Unknown	2	79.45	Up-regulated			0.409909	0.0664824
PA0482	0.281461	1.02802	glcB	malate synthase G	Carbon compound catabolism	Carbon compound catabolism	Cytoplasmic	30	2179.43	Up-regulated			0.550581	0.0398699
PA3193	0.22273	1.25168	glk	glucokinase	Carbon compound catabolism	Carbon compound catabolism	Cytoplasmic;Cytoplasmic	2	196.04	Down-regulated		Fold change ≥ 1.2	0.652221	-0.323861
PA4749	0.673717	1.021	glmM	phosphoglucosamine mutase	Cell wall / LPS / capsule	Cell wall / LPS / capsule	Cytoplasmic	14	741.78	Down-regulated			0.171522	-0.0299758
PA5549	0.507678	1.03842	glmS	glucosamine--fructose-6-phosphate aminotransferase	Central intermediary metabolism	Central intermediary metabolism	Cytoplasmic	17	1219.04	Up-regulated			0.294411	0.0543947
PA5552	0.276987	1.0589	glmU	glucosamine-1-phosphate acetyltransferase/N-acetylglucosamine-1-phosphate uridyltransferase	Cell wall / LPS / capsule	Cell wall / LPS / capsule	Cytoplasmic	12	861.75	Up-regulated			0.557541	0.0825728
PA5119	0.782122	1.01747	glnA	glutamine synthetase	Amino acid biosynthesis and metabolism	Amino acid biosynthesis and metabolism	Cytoplasmic;Cytoplasmic;Outer Membrane Vesicle	17	1551.09	Down-regulated			0.106726	-0.0249886
PA1794	0.28057	1.03707	glnS	glutaminyl-tRNA synthetase	Amino acid biosynthesis and metabolism	Amino acid biosynthesis and metabolism	Cytoplasmic	24	1391.48	Up-regulated			0.551959	0.0525105
PA3524	0.0507189	1.22801	gloA1	lactoylglutathione lyase	Central intermediary metabolism	Central intermediary metabolism	Cytoplasmic	3	136.64	Down-regulated		Fold change ≥ 1.2	1.29483	-0.296325
PA1580	0.000564055	1.16978	gltA	citrate synthase	Energy metabolism	Energy metabolism	Cytoplasmic	32	2512.78	Down-regulated	P-value ≤ 0.05		3.24868	-0.226232
PA3584	0.19538	1.12502	glpD	glycerol-3-phosphate dehydrogenase	Central intermediary metabolism	Central intermediary metabolism	Cytoplasmic;Cytoplasmic	7	424.47	Down-regulated			0.709119	-0.169951
PA3582	0.616467	1.03405	glpK	glycerol kinase	Central intermediary metabolism	Central intermediary metabolism	Cytoplasmic	11	538.17	Down-regulated			0.21009	-0.0483063
PA3583	0.97894	1.00164	glpR	glycerol-3-phosphate regulon repressor	Transcriptional regulators	Transcriptional regulators	Cytoplasmic	4	240.07	Down-regulated			0.00924401	-0.00236168
PA0962	0.0349854	1.16931	dps	DNA-binding protein from starved cells, Dps	Adaptation, protection	Adaptation, protection	Cytoplasmic;Extracellular	12	960.35	Down-regulated	P-value ≤ 0.05		1.45611	-0.225661
PA5036	0.429543	1.02713	gltB	glutamate synthase large chain precursor	Amino acid biosynthesis and metabolism	Amino acid biosynthesis and metabolism	Cytoplasmic	12	640.67	Down-regulated			0.366993	-0.0386222
PA5035	0.280346	1.04738	gltD	glutamate synthase small chain	Amino acid biosynthesis and metabolism	Amino acid biosynthesis and metabolism	Cytoplasmic	9	438.32	Up-regulated			0.552305	0.0667845
PA3134	0.349319	1.04517	gltX	glutamyl-tRNA synthetase	Translation, post-translational modification, degradation	Translation, post-translational modification, degradation	Cytoplasmic;Cytoplasmic	26	1312.91	Up-regulated			0.456778	0.0637335
PA0891	0.0484607	1.16823		hypothetical protein	Hypothetical, unclassified, unknown	Hypothetical, unclassified, unknown	Cytoplasmic	6	338.77	Up-regulated	P-value ≤ 0.05		1.31461	0.224321
PA1086	0.461809	1.05112	flgK	flagellar hook-associated protein 1 FlgK	Motility, Chemotaxis and Attachment	Motility, Chemotaxis and Attachment	Extracellular;Flagellar;Outer Membrane Vesicle	3	124.66	Down-regulated			0.335538	-0.0719313
PA4602	0.649371	1.03599	glyA3	serine hydroxymethyltransferase	Amino acid biosynthesis and metabolism	Amino acid biosynthesis and metabolism	Cytoplasmic;Cytoplasmic	18	1546.17	Up-regulated			0.187507	0.0510137
PA0009	0.336939	1.06722	glyQ	glycyl-tRNA synthetase alpha chain	Amino acid biosynthesis and metabolism	Amino acid biosynthesis and metabolism	Cytoplasmic;Cytoplasmic	8	466.52	Up-regulated			0.472449	0.0938606
PA0008	0.851725	1.01329	glyS	glycyl-tRNA synthetase beta chain	Amino acid biosynthesis and metabolism	Amino acid biosynthesis and metabolism	Cytoplasmic	20	1629.96	Down-regulated			0.0697004	-0.0190411
PA4506	0.0177632	1.16673	dppF	dipeptide ABC transporter ATP-binding protein DppF	Transport of small molecules	Transport of small molecules	Cytoplasmic Membrane;Cytoplasmic Membrane;Outer Membrane Vesicle	6	372.41	Up-regulated	P-value ≤ 0.05		1.75048	0.222474
PA5336	0.124486	1.14889	gmk	guanylate kinase	Nucleotide biosynthesis and metabolism	Nucleotide biosynthesis and metabolism	Cytoplasmic	4	226.54	Down-regulated			0.904881	-0.200238
PA2320	0.520099	1.038	gntR	transcriptional regulator GntR	Transcriptional regulators	Transcriptional regulators	Cytoplasmic	2	80.84	Down-regulated			0.283914	-0.0538012
PA2025	0.266196	1.06697	gor	glutathione reductase	Amino acid biosynthesis and metabolism	Amino acid biosynthesis and metabolism	Cytoplasmic;Cytoplasmic	12	701.83	Down-regulated			0.574798	-0.0935254
PA3965	0.0427941	1.16645		probable transcriptional regulator	Transcriptional regulators	Transcriptional regulators	Cytoplasmic	3	236.62	Down-regulated	P-value ≤ 0.05		1.36862	-0.222126
PA4755	0.649606	1.03458	greA	transcription elongation factor GreA	Transcription, RNA processing and degradation	Transcription, RNA processing and degradation	Cytoplasmic	8	763.49	Down-regulated			0.18735	-0.0490417
PA2859	0.702893	1.03542	greB	transcription elongation factor GreB	Transcription, RNA processing and degradation	Transcription, RNA processing and degradation	Cytoplasmic	4	145.8	Down-regulated			0.153111	-0.0502113
PA4385	0.912333	1.00438	groEL	GroEL protein	Chaperones & heat shock proteins	Chaperones & heat shock proteins	Cytoplasmic;Cytoplasmic;Outer Membrane Vesicle	53	6219.67	Down-regulated			0.0398467	-0.00630989
PA4386	0.669455	1.05541	groES	GroES protein	Chaperones & heat shock proteins	Chaperones & heat shock proteins	Cytoplasmic;Cytoplasmic	10	686.68	Down-regulated			0.174279	-0.0777986
PA4762	0.365087	1.1003	grpE	heat shock protein GrpE	Chaperones & heat shock proteins	Chaperones & heat shock proteins	Cytoplasmic	19	1502.01	Down-regulated			0.437604	-0.137902
PA5203	0.31181	1.05571	gshA	glutamate--cysteine ligase	Nucleotide biosynthesis and metabolism	Nucleotide biosynthesis and metabolism	Cytoplasmic	13	675.17	Up-regulated			0.50611	0.0782193
PA4216	0.016148	1.31084	phzG1	probable pyridoxamine 5'-phosphate oxidase	Quorum sensing	Quorum sensing	Cytoplasmic	7	466.18	Up-regulated	P-value ≤ 0.05	Fold change ≥ 1.2	1.79188	0.390488
PA3769	0.378669	1.02789	guaA	GMP synthase	Nucleotide biosynthesis and metabolism	Nucleotide biosynthesis and metabolism	Cytoplasmic	28	1818.2	Down-regulated			0.42174	-0.0396836
PA3770	0.288232	1.05912	guaB	inosine-5'-monophosphate dehydrogenase	Nucleotide biosynthesis and metabolism	Nucleotide biosynthesis and metabolism	Cytoplasmic	34	2910.34	Down-regulated			0.540258	-0.0828615
PA3168	0.1888	1.09465	gyrA	DNA gyrase subunit A	DNA replication, recombination, modification and repair	DNA replication, recombination, modification and repair	Cytoplasmic	19	1158.51	Down-regulated			0.723999	-0.130466
PA0004	0.282167	1.19109	gyrB	DNA gyrase subunit B	DNA replication, recombination, modification and repair	DNA replication, recombination, modification and repair	Cytoplasmic	22	1288.33	Down-regulated			0.549494	-0.252285
PA4122	0.0200984	1.16625		conserved hypothetical protein	Hypothetical, unclassified, unknown	Hypothetical, unclassified, unknown	Cytoplasmic	2	176.12	Up-regulated	P-value ≤ 0.05		1.69684	0.22188
PA4763	0.0442171	1.16427	recN	DNA repair protein RecN	DNA replication, recombination, modification and repair	DNA replication, recombination, modification and repair	Cytoplasmic	2	76.48	Up-regulated	P-value ≤ 0.05		1.35441	0.21943
PA0295	0.00314232	1.25781		probable periplasmic polyamine binding protein	Quorum sensing	Quorum sensing	Periplasmic;Periplasmic	12	650.99	Up-regulated	P-value ≤ 0.05	Fold change ≥ 1.2	2.50275	0.330913
PA0156	0.0379525	1.16152	triA	Resistance-Nodulation-Cell Division (RND) triclosan efflux membrane fusion protein, TriA	Antibiotic resistance and susceptibility	Antibiotic resistance and susceptibility	Unknown (This protein may have multiple localization sites);Unknown (This protein may have multiple localization sites)	6	515.63	Down-regulated	P-value ≤ 0.05		1.42076	-0.21602
PA0263	0.141914	1.54407	hcpC	secreted protein Hcp	Biofilm formation	Biofilm formation	Extracellular	5	343.42	Down-regulated		Fold change ≥ 1.2	0.847974	-0.626743
PA2800	0.0427673	1.16151	vacJ	VacJ	Antibiotic resistance and susceptibility	Antibiotic resistance and susceptibility	Outer Membrane;Outer Membrane Vesicle	7	407.83	Down-regulated	P-value ≤ 0.05		1.36889	-0.216003
PA4666	0.385262	1.07302	hemA	glutamyl-tRNA reductase	Biosynthesis of cofactors, prosthetic groups and carriers	Biosynthesis of cofactors, prosthetic groups and carriers	Cytoplasmic	7	659.39	Up-regulated			0.414244	0.101673
PA5163	0.0442355	1.1608	rmlA	glucose-1-phosphate thymidylyltransferase	Cell wall / LPS / capsule	Cell wall / LPS / capsule	Cytoplasmic	13	935.27	Down-regulated	P-value ≤ 0.05		1.35423	-0.215124
PA2013	0.0148135	1.15989	liuC	putative 3-methylglutaconyl-CoA hydratase	Carbon compound catabolism	Carbon compound catabolism	Cytoplasmic	8	569.04	Up-regulated	P-value ≤ 0.05		1.82934	0.213992
PA5034	0.520152	1.0333	hemE	uroporphyrinogen decarboxylase	Biosynthesis of cofactors, prosthetic groups and carriers	Biosynthesis of cofactors, prosthetic groups and carriers	Cytoplasmic	8	605.5	Down-regulated			0.28387	-0.0472551
PA0024	0.84186	1.03579	hemF	coproporphyrinogen III oxidase, aerobic	Biosynthesis of cofactors, prosthetic groups and carriers	Biosynthesis of cofactors, prosthetic groups and carriers	Cytoplasmic	3	134.32	Up-regulated			0.0747602	0.0507342
PA2444	0.00392203	1.15937	glyA2	serine hydroxymethyltransferase	Amino acid biosynthesis and metabolism	Amino acid biosynthesis and metabolism	Cytoplasmic;Cytoplasmic	17	1179.98	Up-regulated	P-value ≤ 0.05		2.40649	0.21334
PA4123	0.0215811	1.15933	hpcC	5-carboxy-2-hydroxymuconate semialdehyde dehydrogenase	Carbon compound catabolism	Carbon compound catabolism	Cytoplasmic	9	541.52	Up-regulated	P-value ≤ 0.05		1.66593	0.213285
PA0672	0.293363	1.15082	hemO	heme oxygenase	Biosynthesis of cofactors, prosthetic groups and carriers	Biosynthesis of cofactors, prosthetic groups and carriers	Unknown	4	223.97	Down-regulated			0.532595	-0.202661
PA3308	0.72432	1.02888	hepA	RNA helicase HepA	Transcription, RNA processing and degradation	Transcription, RNA processing and degradation	Cytoplasmic	10	640.2	Down-regulated			0.140069	-0.0410811
PA4941	0.054413	1.40454	hflC	protease subunit HflC	Cell division	Cell division	Cytoplasmic;Outer Membrane Vesicle	6	335.99	Down-regulated		Fold change ≥ 1.2	1.2643	-0.490101
PA4942	0.074117	1.48315	hflK	protease subunit HflK	Cell division	Cell division	Unknown;Outer Membrane Vesicle	18	1645.94	Down-regulated		Fold change ≥ 1.2	1.13008	-0.568663
PA4944	0.874779	1.00464	hfq	Hfq	Transcription, RNA processing and degradation	Transcription, RNA processing and degradation	Cytoplasmic;Cytoplasmic	11	753.17	Up-regulated			0.0581014	0.00668424
PA2738	0.543794	1.08742	himA	integration host factor, alpha subunit	DNA replication, recombination, modification and repair	DNA replication, recombination, modification and repair	Cytoplasmic	2	108.56	Down-regulated			0.264565	-0.120914
PA5141	0.231335	1.07272	hisA	phosphoribosylformimino-5-aminoimidazole carboxamide	Amino acid biosynthesis and metabolism	Amino acid biosynthesis and metabolism	Cytoplasmic;Cytoplasmic	10	554.4	Down-regulated			0.635758	-0.101277
PA5143	0.184534	1.10544	hisB	imidazoleglycerol-phosphate dehydratase	Amino acid biosynthesis and metabolism	Amino acid biosynthesis and metabolism	Cytoplasmic	7	323.17	Down-regulated			0.733924	-0.144624
PA4447	0.373783	1.04046	hisC1	histidinol-phosphate aminotransferase	Amino acid biosynthesis and metabolism	Amino acid biosynthesis and metabolism	Cytoplasmic	11	610.62	Up-regulated			0.42738	0.0572156
PA0759	0.00159679	1.15902		conserved hypothetical protein	Hypothetical, unclassified, unknown	Hypothetical, unclassified, unknown	Unknown	13	1026.5	Down-regulated	P-value ≤ 0.05		2.79675	-0.212906
PA4448	0.532207	1.01656	hisD	histidinol dehydrogenase	Amino acid biosynthesis and metabolism	Amino acid biosynthesis and metabolism	Cytoplasmic	16	1418.22	Up-regulated			0.273919	0.0236921
PA5140	0.928735	1.00694	hisF1	imidazoleglycerol-phosphate synthase, cyclase subunit	Amino acid biosynthesis and metabolism	Amino acid biosynthesis and metabolism	Cytoplasmic;Cytoplasmic	8	501.09	Down-regulated			0.0321082	-0.00997873
PA3151	0.379473	1.06641	hisF2	imidazoleglycerol-phosphate synthase, cyclase subunit	Amino acid biosynthesis and metabolism	Amino acid biosynthesis and metabolism	Cytoplasmic;Cytoplasmic	4	150.24	Up-regulated			0.420819	0.0927654
PA4449	0.157822	1.09874	hisG	ATP-phosphoribosyltransferase	Amino acid biosynthesis and metabolism	Amino acid biosynthesis and metabolism	Cytoplasmic	10	663.6	Down-regulated			0.801833	-0.135852
PA5142	0.604525	1.04464	hisH1	glutamine amidotransferase	Amino acid biosynthesis and metabolism	Amino acid biosynthesis and metabolism	Cytoplasmic	3	233.87	Up-regulated			0.218586	0.0630063
PA3152	0.399361	1.04627	hisH2	glutamine amidotransferase	Amino acid biosynthesis and metabolism	Amino acid biosynthesis and metabolism	Cytoplasmic	7	349.56	Down-regulated			0.398635	-0.0652592
PA3802	0.358418	1.04131	hisS	histidyl-tRNA synthetase	Translation, post-translational modification, degradation	Translation, post-translational modification, degradation	Cytoplasmic;Cytoplasmic	19	1154.36	Up-regulated			0.44561	0.0583982
PA4687	0.0842461	1.19213	hitA	ferric iron-binding periplasmic protein HitA	Transport of small molecules	Transport of small molecules	Periplasmic;Extracellular	11	1061.67	Down-regulated			1.07445	-0.253541
PA2638	0.0379543	1.1578	nuoB	NADH dehydrogenase I chain B	Energy metabolism	Energy metabolism	Cytoplasmic Membrane	7	381.1	Down-regulated	P-value ≤ 0.05		1.42074	-0.211391
PA2010	0.504667	1.05261	hmgR	probable transcriptional regulator	Transcriptional regulators	Transcriptional regulators	Cytoplasmic	2	129.01	Down-regulated			0.296995	-0.0739665
PA3736	0.701318	1.02261	hom	homoserine dehydrogenase	Amino acid biosynthesis and metabolism	Amino acid biosynthesis and metabolism	Cytoplasmic	12	871	Up-regulated			0.154085	0.0322535
PA4091	0.426523	1.07649	hpaA	4-hydroxyphenylacetate 3-monooxygenase large chain	Carbon compound catabolism	Carbon compound catabolism	Cytoplasmic	4	191.65	Up-regulated			0.370058	0.106337
PA4124	0.0646055	1.42592	hpcB	homoprotocatechuate 2,3-dioxygenase	Carbon compound catabolism	Carbon compound catabolism	Unknown	2	92.9	Up-regulated		Fold change ≥ 1.2	1.18973	0.511896
PA2953	0.0105284	1.15706		electron transfer flavoprotein-ubiquinone oxidoreductase	Energy metabolism	Energy metabolism	Cytoplasmic;Outer Membrane Vesicle	26	1913.56	Up-regulated	P-value ≤ 0.05		1.97764	0.210466
PA4127	0.122478	1.11431	hpcG	2-oxo-hept-3-ene-1,7-dioate hydratase	Carbon compound catabolism	Carbon compound catabolism	Cytoplasmic	2	64.03	Up-regulated			0.911942	0.156154
PA3861	0.0196865	1.17147	rhl	ATP-dependent RNA helicase RhlB	Quorum sensing	Quorum sensing	Cytoplasmic	6	388.04	Up-regulated	P-value ≤ 0.05		1.70583	0.228322
PA4626	0.936583	1.00891	hprA	glycerate dehydrogenase	Central intermediary metabolism	Central intermediary metabolism	Cytoplasmic;Cytoplasmic;Cytoplasmic	3	175.4	Down-regulated			0.0284535	-0.0127923
PA3351	0.309389	1.1355	flgM	FlgM	Motility, Chemotaxis and Attachment	Motility, Chemotaxis and Attachment	Extracellular	4	221.11	Down-regulated			0.509495	-0.183326
PA4400	0.00205327	1.15653	mutT	probable pyrophosphohydrolase	DNA replication, recombination, modification and repair	DNA replication, recombination, modification and repair	Cytoplasmic	7	415.86	Up-regulated	P-value ≤ 0.05		2.68755	0.209807
PA3810	0.751307	1.01802	hscA	heat shock protein HscA	Chaperones & heat shock proteins	Chaperones & heat shock proteins	Cytoplasmic	18	1188.41	Down-regulated			0.124183	-0.0257623
PA3811	0.458237	1.0795	hscB	heat shock protein HscB	Chaperones & heat shock proteins	Chaperones & heat shock proteins	Cytoplasmic	3	156.16	Down-regulated			0.33891	-0.110368
PA1657	0.71673	1.02825	hsiB2	HsiB2	Biofilm formation	Biofilm formation	Cytoplasmic	6	359.35	Down-regulated			0.144645	-0.040197
PA2365	0.488443	1.07645	hsiB3	HsiB3	Biofilm formation	Biofilm formation	Cytoplasmic	2	130.11	Down-regulated			0.311186	-0.106275
PA1658	0.821938	1.01131	hsiC2	HsiC2	Biofilm formation	Biofilm formation	Cytoplasmic	23	1794.87	Down-regulated			0.085161	-0.0162292
PA2366	0.843324	1.00743	hsiC3	HsiC3	Biofilm formation	Biofilm formation	Cytoplasmic Membrane	4	178.91	Down-regulated			0.0740055	-0.0106758
PA5054	0.3773	1.07416	hslU	heat shock protein HslU	Chaperones & heat shock proteins	Chaperones & heat shock proteins	Cytoplasmic	14	878.64	Up-regulated			0.423314	0.103208
PA5053	0.69031	1.03054	hslV	heat shock protein HslV	Chaperones & heat shock proteins	Chaperones & heat shock proteins	Cytoplasmic	8	589.75	Up-regulated			0.160956	0.0433942
PA1596	0.35654	1.07409	htpG	heat shock protein HtpG	Chaperones & heat shock proteins	Chaperones & heat shock proteins	Cytoplasmic;Outer Membrane Vesicle	53	4324.4	Up-regulated			0.447892	0.10312
PA2830	0.315615	1.0537	htpX	heat shock protein HtpX	Adaptation, protection	Adaptation, protection	Cytoplasmic Membrane;Outer Membrane Vesicle	8	581.32	Down-regulated			0.500842	-0.07546
PA0011	0.899901	1.02848	htrB1	2-OH-lauroyltransferase	Adaptation, protection	Adaptation, protection	Cytoplasmic Membrane;Cytoplasmic Membrane	4	166.22	Up-regulated			0.0458051	0.0405134
PA1804	0.347218	1.30282	hupB	DNA-binding protein HU	DNA replication, recombination, modification and repair	DNA replication, recombination, modification and repair	Cytoplasmic;Cytoplasmic;Outer Membrane Vesicle	3	365.14	Down-regulated		Fold change ≥ 1.2	0.459397	-0.381639
PA5098	0.026555	1.15479	hutH	histidine ammonia-lyase	Amino acid biosynthesis and metabolism	Amino acid biosynthesis and metabolism	Cytoplasmic;Cytoplasmic	16	1260.74	Up-regulated	P-value ≤ 0.05		1.57585	0.207633
PA5091	0.340156	1.08445	hutG	N-formylglutamate amidohydrolase	Amino acid biosynthesis and metabolism	Amino acid biosynthesis and metabolism	Cytoplasmic	10	721.12	Up-regulated			0.468321	0.116969
PA3746	0.0175381	1.16627	ffh	signal recognition particle protein Ffh	Quorum sensing	Quorum sensing	Cytoplasmic Membrane	14	777.1	Up-regulated	P-value ≤ 0.05		1.75602	0.221902
PA5092	0.205217	1.12799	hutI	imidazolone-5-propionate hydrolase HutI	Amino acid biosynthesis and metabolism	Amino acid biosynthesis and metabolism	Cytoplasmic	13	827.91	Up-regulated			0.687787	0.173755
PA5100	0.216539	1.13574	hutU	urocanase	Amino acid biosynthesis and metabolism	Amino acid biosynthesis and metabolism	Cytoplasmic	29	2496.9	Up-regulated			0.664465	0.183632
PA3126	0.615526	1.12504	ibpA	heat-shock protein IbpA	Chaperones & heat shock proteins	Chaperones & heat shock proteins	Cytoplasmic	16	1051.31	Down-regulated			0.210754	-0.169973
PA2623	0.268601	1.03267	icd	isocitrate dehydrogenase	Amino acid biosynthesis and metabolism	Amino acid biosynthesis and metabolism	Cytoplasmic;Cytoplasmic;Outer Membrane Vesicle	45	4061.79	Down-regulated			0.570892	-0.0463727
PA0077	0.911511	1.01424	icmF1	IcmF1	Bacterial secretion system	Bacterial secretion system	Cytoplasmic Membrane;Outer Membrane Vesicle	2	84.37	Up-regulated			0.0402383	0.0203964
PA4370	0.13841	1.19568	icmP	Insulin-cleaving metalloproteinase outer membrane protein precursor	Membrane proteins	Membrane proteins	Outer Membrane;Outer Membrane;Outer Membrane Vesicle	29	2574.7	Down-regulated			0.858832	-0.25783
PA0778	0.104838	1.22964	icp	inhibitor of cysteine peptidase	Hypothetical, unclassified, unknown	Hypothetical, unclassified, unknown	Unknown	2	210.69	Up-regulated		Fold change ≥ 1.2	0.979481	0.298233
PA2624	0.8486	1.01578	idh	isocitrate dehydrogenase	Energy metabolism	Energy metabolism	Unknown (This protein may have multiple localization sites);Unknown (This protein may have multiple localization sites);Outer Membrane Vesicle	41	2845.63	Down-regulated			0.0712969	-0.0225848
PA4560	0.712497	1.02459	ileS	isoleucyl-tRNA synthetase	Amino acid biosynthesis and metabolism	Amino acid biosynthesis and metabolism	Cytoplasmic;Cytoplasmic	27	1451.13	Down-regulated			0.147217	-0.0350455
PA0331	0.370222	1.05243	ilvA1	threonine dehydratase, biosynthetic	Amino acid biosynthesis and metabolism	Amino acid biosynthesis and metabolism	Cytoplasmic;Cytoplasmic	8	423.65	Up-regulated			0.431538	0.0737302
PA4694	0.278431	1.07397	ilvC	ketol-acid reductoisomerase	Amino acid biosynthesis and metabolism	Amino acid biosynthesis and metabolism	Cytoplasmic	17	1832.69	Down-regulated			0.555282	-0.102949
PA0353	0.80916	1.01013	ilvD	dihydroxy-acid dehydratase	Amino acid biosynthesis and metabolism	Amino acid biosynthesis and metabolism	Cytoplasmic	14	867.49	Down-regulated			0.0919659	-0.0145416
PA5013	0.0882764	1.09702	ilvE	branched-chain amino acid transferase	Amino acid biosynthesis and metabolism	Amino acid biosynthesis and metabolism	Cytoplasmic	19	1384.91	Down-regulated			1.05416	-0.133596
PA4695	0.20328	1.09513	ilvH	acetolactate synthase isozyme III small subunit	Amino acid biosynthesis and metabolism	Amino acid biosynthesis and metabolism	Cytoplasmic	4	439.36	Down-regulated			0.691905	-0.131097
PA4696	0.471931	1.05756	ilvI	acetolactate synthase large subunit	Amino acid biosynthesis and metabolism	Amino acid biosynthesis and metabolism	Cytoplasmic;Cytoplasmic	11	753.07	Down-regulated			0.326121	-0.0807444
PA2619	0.500335	1.12246	infA	initiation factor	Translation, post-translational modification, degradation	Translation, post-translational modification, degradation	Cytoplasmic	4	160.78	Down-regulated			0.300739	-0.166667
PA4744	0.629356	1.03986	infB	translation initiation factor IF-2	Translation, post-translational modification, degradation	Translation, post-translational modification, degradation	Cytoplasmic	36	2576.24	Down-regulated			0.201103	-0.0563896
PA2743	0.397313	1.05581	infC	translation initiation factor IF-3	Translation, post-translational modification, degradation	Translation, post-translational modification, degradation	Cytoplasmic;Cytoplasmic;Cytoplasmic	10	936.55	Up-regulated			0.400867	0.0783499
PA3815	0.119841	1.11559	iscR	IscR	Adaptation, protection	Adaptation, protection	Unknown	2	96.61	Down-regulated			0.921393	-0.157807
PA3814	0.453622	1.02749	iscS	L-cysteine desulfurase (pyridoxal phosphate-dependent)	Amino acid biosynthesis and metabolism	Amino acid biosynthesis and metabolism	Cytoplasmic	19	1702.75	Down-regulated			0.343306	-0.0391292
PA3813	0.0791136	1.1715	iscU	probable iron-binding protein IscU	Biosynthesis of cofactors, prosthetic groups and carriers	Biosynthesis of cofactors, prosthetic groups and carriers	Cytoplasmic;Cytoplasmic	6	439.56	Down-regulated			1.10175	-0.228352
PA4043	0.949452	1.00024	ispA	geranyltranstransferase	Biosynthesis of cofactors, prosthetic groups and carriers	Biosynthesis of cofactors, prosthetic groups and carriers	Cytoplasmic;Cytoplasmic	2	148.07	Up-regulated			0.0225268	0.000349534
PA4569	0.590281	1.01356	ispB	octaprenyl-diphosphate synthase	Biosynthesis of cofactors, prosthetic groups and carriers	Biosynthesis of cofactors, prosthetic groups and carriers	Cytoplasmic	11	746.21	Up-regulated			0.228942	0.0194322
PA4236	0.495835	1.03316	katA	catalase	Adaptation, protection	Adaptation, protection	Periplasmic;Unknown (This protein may have multiple localization sites);Unknown (This protein may have multiple localization sites);Outer Membrane Vesicle	32	2769.33	Down-regulated			0.304663	-0.0470668
PA3636	0.193617	1.05562	kdsA	2-dehydro-3-deoxyphosphooctonate aldolase	Carbon compound catabolism	Carbon compound catabolism	Cytoplasmic;Cytoplasmic	16	701.64	Down-regulated			0.713056	-0.0780941
PA2979	0.213489	1.0345	kdsB	3-deoxy-manno-octulosonate cytidylyltransferase	Cell wall / LPS / capsule	Cell wall / LPS / capsule	Cytoplasmic	9	527.88	Down-regulated			0.670624	-0.0489318
PA0592	0.593018	1.01897	ksgA	rRNA (adenine-N6,N6)-dimethyltransferase	Transcription, RNA processing and degradation	Transcription, RNA processing and degradation	Cytoplasmic	4	198.43	Up-regulated			0.226932	0.0271078
PA2579	0.126695	1.10862	kynA	L-Tryptophan:oxygen 2,3-oxidoreductase (decyclizing) KynA	Putative enzymes	Putative enzymes	Cytoplasmic	5	241.57	Down-regulated			0.897241	-0.148759
PA2081	0.354642	1.05124	kynB	kynurenine formamidase, KynB	Amino acid biosynthesis and metabolism	Amino acid biosynthesis and metabolism	Cytoplasmic	8	562.15	Up-regulated			0.45021	0.0720893
PA2080	0.083664	1.04792	kynU	kynureninase KynU	Amino acid biosynthesis and metabolism	Amino acid biosynthesis and metabolism	Cytoplasmic	11	655.48	Up-regulated			1.07746	0.0675303
PA0366	0.282417	1.0812	laoC	probable aldehyde dehydrogenase	Putative enzymes	Putative enzymes	Cytoplasmic	8	473.36	Up-regulated			0.549109	0.112637
PA3724	0.155142	1.25748	lasB	elastase LasB	Quorum sensing	Quorum sensing	Extracellular;Extracellular	3	211.04	Down-regulated		Fold change ≥ 1.2	0.809272	-0.33054
PA1432	0.904989	1.01347	lasI	autoinducer synthesis protein LasI	Quorum sensing	Quorum sensing	Cytoplasmic	6	292.69	Up-regulated			0.0433568	0.0192999
PA1756	0.00174282	1.15318	cysH	3'-phosphoadenosine-5'-phosphosulfate reductase	Amino acid biosynthesis and metabolism	Amino acid biosynthesis and metabolism	Cytoplasmic;Cytoplasmic	4	160.05	Down-regulated	P-value ≤ 0.05		2.75875	-0.205621
PA4667	0.881561	1.01162	lbcA	hypothetical protein	Hypothetical, unclassified, unknown	Hypothetical, unclassified, unknown	Unknown;Outer Membrane Vesicle	8	475.55	Up-regulated			0.0547476	0.0166687
PA3103	0.00604043	1.15187	xcpR	general secretion pathway protein E	Bacterial secretion system	Bacterial secretion system	Cytoplasmic;Cytoplasmic Membrane	4	164.3	Up-regulated	P-value ≤ 0.05		2.21893	0.203977
PA0927	0.190203	1.10555	ldhA	D-lactate dehydrogenase (fermentative)	Carbon compound catabolism	Carbon compound catabolism	Cytoplasmic;Cytoplasmic	4	285.83	Down-regulated			0.720782	-0.144765
PA1248	0.195513	1.12468	aprF	Alkaline protease secretion outer membrane protein AprF precursor	Secreted Factors (toxins, enzymes, alginate)	Secreted Factors (toxins, enzymes, alginate)	Outer Membrane;Outer Membrane	10	642.98	Up-regulated			0.708825	0.169518
PA0768	0.416446	1.16343	lepB	signal peptidase I	Bacterial secretion system	Bacterial secretion system	Cytoplasmic Membrane;Cytoplasmic Membrane;Outer Membrane Vesicle	7	365.6	Down-regulated			0.380442	-0.218381
PA1810	0.00420814	1.15071	nppA2	NppA2	Transport of small molecules	Transport of small molecules	Periplasmic	9	613.08	Up-regulated	P-value ≤ 0.05		2.37591	0.20253
PA3118	0.675596	1.01258	leuB	3-isopropylmalate dehydrogenase	Amino acid biosynthesis and metabolism	Amino acid biosynthesis and metabolism	Cytoplasmic;Cytoplasmic	11	682.6	Up-regulated			0.170313	0.0180301
PA3121	0.815417	1.01443	leuC	3-isopropylmalate dehydratase large subunit	Amino acid biosynthesis and metabolism	Amino acid biosynthesis and metabolism	Cytoplasmic	9	554.44	Up-regulated			0.0886202	0.0206658
PA3120	0.459833	1.04183	leuD	3-isopropylmalate dehydratase small subunit	Amino acid biosynthesis and metabolism	Amino acid biosynthesis and metabolism	Cytoplasmic;Cytoplasmic	11	578.74	Down-regulated			0.3374	-0.0591171
PA3987	0.275606	1.12746	leuS	leucyl-tRNA synthetase	Amino acid biosynthesis and metabolism	Amino acid biosynthesis and metabolism	Cytoplasmic;Cytoplasmic	22	1410.04	Down-regulated			0.559712	-0.173082
PA3007	0.0651259	1.1237	lexA	repressor protein LexA	Adaptation, protection	Adaptation, protection	Cytoplasmic	5	262.36	Down-regulated			1.18625	-0.168259
PA1529	0.999327	1.0017	lig	DNA ligase	DNA replication, recombination, modification and repair	DNA replication, recombination, modification and repair	Cytoplasmic;Cytoplasmic	10	619.9	Down-regulated			0.000292483	-0.00244967
PA3997	0.0676999	1.09377	lipB	lipoate-protein ligase B	Amino acid biosynthesis and metabolism	Amino acid biosynthesis and metabolism	Cytoplasmic;Cytoplasmic	3	199.62	Down-regulated			1.16941	-0.129314
PA3996	0.0843758	1.11322	lis	lipoate synthase	Biosynthesis of cofactors, prosthetic groups and carriers	Biosynthesis of cofactors, prosthetic groups and carriers	Cytoplasmic	6	273.11	Up-regulated			1.07378	0.154745
PA2730	0.0106003	1.14975		hypothetical protein	Hypothetical, unclassified, unknown	Hypothetical, unclassified, unknown	Cytoplasmic	6	344.34	Up-regulated	P-value ≤ 0.05		1.97468	0.201319
PA4456	0.00334643	1.14918		probable ATP-binding component of ABC transporter	Transport of small molecules	Transport of small molecules	Cytoplasmic Membrane;Cytoplasmic Membrane	5	316.73	Up-regulated	P-value ≤ 0.05		2.47542	0.200609
PA4505	0.0283317	1.14899	dppD	dipeptide ABC transporter ATP-binding protein DppD	Transport of small molecules	Transport of small molecules	Cytoplasmic Membrane;Cytoplasmic Membrane;Outer Membrane Vesicle	12	715.45	Up-regulated	P-value ≤ 0.05		1.54773	0.200362
PA2012	0.0693374	1.14798	liuD	methylcrotonyl-CoA carboxylase, alpha-subunit (biotin-containing)	Carbon compound catabolism	Carbon compound catabolism	Cytoplasmic;Cytoplasmic	20	1632.75	Up-regulated			1.15903	0.199103
PA1562	0.00372038	1.14895	acnA	aconitate hydratase 1	Energy metabolism	Energy metabolism	Cytoplasmic	33	2634.19	Down-regulated	P-value ≤ 0.05		2.42941	-0.200318
PA4771	0.561507	1.08321	lldD	L-lactate dehydrogenase	Energy metabolism	Energy metabolism	Cytoplasmic;Outer Membrane Vesicle	6	272.93	Down-regulated			0.250645	-0.115312
PA2614	0.357816	1.05951	lolA	lipoprotein localization protein LolA	Chaperones & heat shock proteins	Chaperones & heat shock proteins	Periplasmic;Periplasmic;Periplasmic	12	601.04	Down-regulated			0.44634	-0.083393
PA4668	0.618602	1.02142	lolB	lipoprotein localization protein LolB	Cell wall / LPS / capsule	Cell wall / LPS / capsule	Outer Membrane;Outer Membrane Vesicle;Outer Membrane	3	222.95	Up-regulated			0.208589	0.0305745
PA2987	0.423243	1.04726	lolD	lipoprotein localization protein LolD	Transport of small molecules	Transport of small molecules	Cytoplasmic Membrane	4	262.7	Up-regulated			0.373411	0.0666211
PA1803	0.578759	1.1135	lon	Lon protease	Adaptation, protection	Adaptation, protection	Cytoplasmic;Cytoplasmic	33	2316.26	Down-regulated			0.237502	-0.155095
PA1587	0.200617	1.04543	lpd	dihydrolipoamide dehydrogenase Lpd	Amino acid biosynthesis and metabolism	Amino acid biosynthesis and metabolism	Cytoplasmic;Cytoplasmic;Outer Membrane Vesicle;Outer Membrane	32	2973.34	Down-regulated			0.697632	-0.0640924
PA5176	0.0132189	1.147		conserved hypothetical protein	Hypothetical, unclassified, unknown	Hypothetical, unclassified, unknown	Cytoplasmic	10	473.82	Down-regulated	P-value ≤ 0.05		1.87881	-0.197865
PA4461	0.520088	1.04593	lptB	Lipopolysaccharide export system ATP-binding protein LptB	Transport of small molecules	Transport of small molecules	Cytoplasmic;Cytoplasmic Membrane;Outer Membrane Vesicle	9	489.92	Down-regulated			0.283923	-0.0647824
PA4459	0.931337	1.01069	lptC	Lipopolysaccharide export system protein LptC	Hypothetical, unclassified, unknown	Hypothetical, unclassified, unknown	Unknown	5	295.32	Down-regulated			0.0308933	-0.0153416
PA1124	0.047927	1.146	dgt	deoxyguanosinetriphosphate triphosphohydrolase	Nucleotide biosynthesis and metabolism	Nucleotide biosynthesis and metabolism	Cytoplasmic;Cytoplasmic	9	475.82	Down-regulated	P-value ≤ 0.05		1.31942	-0.196604
PA3988	0.601659	1.02075	lptE	LPS-assembly lipoprotein LptE	Hypothetical, unclassified, unknown	Hypothetical, unclassified, unknown	Outer Membrane;Unknown;Outer Membrane Vesicle	10	865.12	Down-regulated			0.22065	-0.0296322
PA3828	0.11663	1.82514	lptF	Lipopolysaccharide export system permease protein LptF	Membrane proteins	Membrane proteins	Cytoplasmic Membrane;Outer Membrane Vesicle	3	103.39	Down-regulated		Fold change ≥ 1.2	0.933188	-0.868009
PA4202	0.0334532	1.14574	nmoA	nitronate monooxygenase	Putative enzymes	Putative enzymes	Cytoplasmic	7	446.83	Up-regulated	P-value ≤ 0.05		1.47556	0.196285
PA4460	0.0955448	1.13743	lptH	LptH	Hypothetical, unclassified, unknown	Hypothetical, unclassified, unknown	Unknown	11	642.37	Down-regulated			1.01979	-0.185774
PA3644	0.0525488	1.08708	lpxA	UDP-N-acetylglucosamine acyltransferase	Cell wall / LPS / capsule	Cell wall / LPS / capsule	Cytoplasmic;Cytoplasmic	5	282.81	Up-regulated			1.27944	0.120462
PA3643	0.505718	1.06938	lpxB	lipid A-disaccharide synthase	Cell wall / LPS / capsule	Cell wall / LPS / capsule	Cytoplasmic	4	217.46	Up-regulated			0.296091	0.0967773
PA4406	0.123065	1.03888	lpxC	UDP-3-O-acyl-N-acetylglucosamine deacetylase	Cell wall / LPS / capsule	Cell wall / LPS / capsule	Cytoplasmic	12	1152.61	Down-regulated			0.909865	-0.0550326
PA3480	0.0301662	1.14563		probable deoxycytidine triphosphate deaminase	Nucleotide biosynthesis and metabolism	Nucleotide biosynthesis and metabolism	Cytoplasmic	4	310.34	Down-regulated	P-value ≤ 0.05		1.52048	-0.196136
PA0936	0.607454	1.12603	lpxO2	lipopolysaccharide biosynthetic protein LpxO2	Cell wall / LPS / capsule	Cell wall / LPS / capsule	Cytoplasmic Membrane;Outer Membrane Vesicle	7	394.15	Up-regulated			0.216487	0.171242
PA5308	0.969126	1.0035	lrp	leucine-responsive regulatory protein	Central intermediary metabolism	Central intermediary metabolism	Cytoplasmic	5	226.16	Up-regulated			0.0136199	0.00504675
PA2765	0.0141942	1.14531		hypothetical protein	Hypothetical, unclassified, unknown	Hypothetical, unclassified, unknown	Unknown	11	673.09	Up-regulated	P-value ≤ 0.05		1.84789	0.195739
PA5413	0.984441	1.00205	ltaA	low specificity l-threonine aldolase	Amino acid biosynthesis and metabolism	Amino acid biosynthesis and metabolism	Unknown;Unknown	10	700.66	Up-regulated			0.00681052	0.00296051
PA5277	0.206143	1.04204	lysA	diaminopimelate decarboxylase	Amino acid biosynthesis and metabolism	Amino acid biosynthesis and metabolism	Cytoplasmic	10	721.01	Down-regulated			0.685831	-0.0594054
PA0904	0.191975	1.04701	lysC	aspartate kinase alpha and beta chain	Amino acid biosynthesis and metabolism	Amino acid biosynthesis and metabolism	Cytoplasmic	20	1543.08	Down-regulated			0.716756	-0.0662785
PA3700	0.506108	1.0458	lysS	lysyl-tRNA synthetase	Amino acid biosynthesis and metabolism	Amino acid biosynthesis and metabolism	Cytoplasmic;Cytoplasmic	28	1827.45	Up-regulated			0.295756	0.0646123
PA4557	0.412552	1.04459	lytB	LytB protein	Adaptation, protection	Adaptation, protection	Cytoplasmic	5	311.59	Down-regulated			0.384521	-0.0629422
PA3302	0.0330496	1.1452		conserved hypothetical protein	Putative enzymes	Putative enzymes	Unknown	5	273.23	Down-regulated	P-value ≤ 0.05		1.48083	-0.195596
PA4489	0.118566	1.18163	magD	MagD	Adaptation, protection	Adaptation, protection	Unknown (This protein may have multiple localization sites);Unknown (This protein may have multiple localization sites);Outer Membrane Vesicle;Cytoplasmic Membrane	21	1116.32	Down-regulated			0.92604	-0.240773
PA4487	0.272031	1.20681	magF	MagF	Hypothetical, unclassified, unknown	Hypothetical, unclassified, unknown	Unknown;Cytoplasmic Membrane	2	121.74	Down-regulated		Fold change ≥ 1.2	0.565382	-0.271194
PA2007	0.12777	1.17321	maiA	maleylacetoacetate isomerase	Carbon compound catabolism	Carbon compound catabolism	Cytoplasmic	8	597.02	Up-regulated			0.893571	0.230467
PA3657	0.732194	1.02124	map	methionine aminopeptidase	Translation, post-translational modification, degradation	Translation, post-translational modification, degradation	Cytoplasmic	10	486.07	Down-regulated			0.135374	-0.0303176
PA1685	0.995992	1.0045	masA	enolase-phosphatase E-1	Amino acid biosynthesis and metabolism	Amino acid biosynthesis and metabolism	Unknown	6	471.26	Up-regulated			0.00174417	0.00648156
PA1455	0.126541	1.05073	fliA	sigma factor FliA	Motility, Chemotaxis and Attachment	Motility, Chemotaxis and Attachment	Cytoplasmic	5	400.17	Down-regulated			0.897769	-0.0713974
PA0208	0.614665	1.08687	mdcA	malonate decarboxylase alpha subunit	Carbon compound catabolism	Carbon compound catabolism	Cytoplasmic	2	82.57	Up-regulated			0.211362	0.120181
PA0211	0.113666	1.43908	mdcD	malonate decarboxylase beta subunit	Carbon compound catabolism	Carbon compound catabolism	Cytoplasmic	5	184.7	Up-regulated		Fold change ≥ 1.2	0.944369	0.525145
PA0212	0.755561	1.0517	mdcE	malonate decarboxylase gamma subunit	Carbon compound catabolism	Carbon compound catabolism	Cytoplasmic	3	223.16	Up-regulated			0.12173	0.0727185
PA4498	0.927519	1.0131	mdpA	metallo-dipeptidase aeruginosa, MdpA	Translation, post-translational modification, degradation	Translation, post-translational modification, degradation	Cytoplasmic	22	1577.55	Up-regulated			0.0326772	0.0187741
PA1288	0.049372	1.14498		probable outer membrane protein precursor	Transport of small molecules	Transport of small molecules	Outer Membrane;Outer Membrane;Outer Membrane Vesicle	18	1759.35	Up-regulated	P-value ≤ 0.05		1.30652	0.195318
PA3482	0.854188	1.00789	metG	methionyl-tRNA synthetase	Amino acid biosynthesis and metabolism	Amino acid biosynthesis and metabolism	Cytoplasmic;Cytoplasmic	21	1191.75	Up-regulated			0.0684465	0.0113375
PA1843	0.809187	1.00389	metH	methionine synthase	Amino acid biosynthesis and metabolism	Amino acid biosynthesis and metabolism	Cytoplasmic	6	500.71	Up-regulated			0.0919512	0.00560101
PA0546	0.992805	1.00155	metK	methionine adenosyltransferase	Amino acid biosynthesis and metabolism	Amino acid biosynthesis and metabolism	Cytoplasmic;Cytoplasmic;Cytoplasmic	19	1499.64	Up-regulated			0.00313619	0.00223505
PA3587	0.127287	1.08182	metR	transcriptional regulator MetR	Transcriptional regulators	Transcriptional regulators	Cytoplasmic;Cytoplasmic	6	313.14	Up-regulated			0.895217	0.11346
PA0390	0.696329	1.02678	metX	homoserine O-acetyltransferase	Amino acid biosynthesis and metabolism	Amino acid biosynthesis and metabolism	Cytoplasmic	4	281.88	Down-regulated			0.157186	-0.0381287
PA5208	0.0214873	1.14473		conserved hypothetical protein	Hypothetical, unclassified, unknown	Hypothetical, unclassified, unknown	Cytoplasmic	6	362.93	Down-regulated	P-value ≤ 0.05		1.66782	-0.195002
PA3107	0.604389	1.01358	metZ	o-succinylhomoserine sulfhydrylase	Amino acid biosynthesis and metabolism	Amino acid biosynthesis and metabolism	Cytoplasmic;Cytoplasmic	11	596.96	Down-regulated			0.218684	-0.0194535
PA4132	0.0233658	1.14431	mpaR	conserved hypothetical protein	Adaptation, protection	Adaptation, protection	Cytoplasmic	10	499.14	Down-regulated	P-value ≤ 0.05		1.63142	-0.194483
PA4205	0.217793	1.15733	mexG	hypothetical protein	Membrane proteins	Membrane proteins	Cytoplasmic Membrane	4	328.68	Down-regulated			0.661956	-0.210801
PA4206	0.0591445	1.10036	mexH	probable Resistance-Nodulation-Cell Division (RND) efflux membrane fusion protein precursor	Transport of small molecules	Transport of small molecules	Cytoplasmic Membrane	11	811.39	Down-regulated			1.22809	-0.137975
PA2249	0.00452713	1.14414	bkdB	branched-chain alpha-keto acid dehydrogenase (lipoamide component)	Amino acid biosynthesis and metabolism	Amino acid biosynthesis and metabolism	Cytoplasmic	25	2039.6	Up-regulated	P-value ≤ 0.05		2.34418	0.194268
PA2491	0.770317	1.01657	mexS	MexS	Putative enzymes	Putative enzymes	Cytoplasmic	10	835.36	Up-regulated			0.113331	0.023707
PA4374	0.239368	1.14248	mexV	Resistance-Nodulation-Cell Division (RND) multidrug efflux membrane fusion protein MexV	Transport of small molecules	Transport of small molecules	Cytoplasmic Membrane;Outer Membrane Vesicle	4	304.75	Down-regulated			0.620933	-0.192175
PA3002	0.395275	1.0521	mfd	transcription-repair coupling protein Mfd	DNA replication, recombination, modification and repair	DNA replication, recombination, modification and repair	Cytoplasmic	11	456.77	Down-regulated			0.4031	-0.0732703
PA0913	0.335687	1.2692	mgtE	MgtE	Transport of small molecules	Transport of small molecules	Cytoplasmic Membrane;Outer Membrane Vesicle	2	112.51	Down-regulated		Fold change ≥ 1.2	0.474065	-0.343918
PA1642	0.000187979	1.14326	selD	selenophosphate synthetase	Translation, post-translational modification, degradation	Translation, post-translational modification, degradation	Cytoplasmic	14	1101.7	Down-regulated	P-value ≤ 0.05		3.72589	-0.193159
PA5511	0.816471	1.01447	mifR	MifR	Cell wall / LPS / capsule	Cell wall / LPS / capsule	Cytoplasmic;Cytoplasmic	5	208.52	Up-regulated			0.0880595	0.0207302
PA0705	0.264485	1.11206	migA	alpha-1,6-rhamnosyltransferase MigA	Cell wall / LPS / capsule	Cell wall / LPS / capsule	Cytoplasmic Membrane	2	80.52	Down-regulated			0.577599	-0.153231
PA3243	0.349631	1.06157	minC	cell division inhibitor MinC	Cell division	Cell division	Cytoplasmic	5	329.42	Down-regulated			0.45639	-0.0862014
PA3244	0.109633	1.03497	minD	cell division inhibitor MinD	Cell division	Cell division	Cytoplasmic;Cytoplasmic Membrane	17	1618.33	Down-regulated			0.960059	-0.0495947
PA3245	0.425711	1.16172	minE	cell division topological specificity factor MinE	Cell division	Cell division	Cytoplasmic	2	70.32	Down-regulated			0.370885	-0.216261
PA0867	0.183086	1.14228	mliC	membrane-bound lysozyme inhibitor of c-type lysozyme MliC	Adaptation, protection	Adaptation, protection	Outer Membrane;Outer Membrane;Outer Membrane Vesicle	5	314.52	Down-regulated			0.737344	-0.191913
PA3570	0.508228	1.06347	mmsA	methylmalonate-semialdehyde dehydrogenase	Amino acid biosynthesis and metabolism	Amino acid biosynthesis and metabolism	Cytoplasmic	25	2340.16	Down-regulated			0.293942	-0.0887829
PA3569	0.161655	1.17109	mmsB	3-hydroxyisobutyrate dehydrogenase	Carbon compound catabolism	Carbon compound catabolism	Cytoplasmic;Cytoplasmic	12	1155.32	Down-regulated			0.791411	-0.227856
PA3029	0.115118	1.08744	moaB2	molybdopterin biosynthetic protein B2	Biosynthesis of cofactors, prosthetic groups and carriers	Biosynthesis of cofactors, prosthetic groups and carriers	Cytoplasmic	5	398.54	Down-regulated			0.938857	-0.120936
PA5027	0.00796158	1.14233		hypothetical protein	Hypothetical, unclassified, unknown	Hypothetical, unclassified, unknown	Cytoplasmic	16	1012.98	Up-regulated	P-value ≤ 0.05		2.099	0.191978
PA3329	0.041257	1.14095		hypothetical protein	Hypothetical, unclassified, unknown	Hypothetical, unclassified, unknown	Cytoplasmic	11	775.07	Up-regulated	P-value ≤ 0.05		1.3845	0.190242
PA3028	0.338385	1.04346	moeA2	molybdenum cofactor biosynthesis protein A2	Biosynthesis of cofactors, prosthetic groups and carriers	Biosynthesis of cofactors, prosthetic groups and carriers	Cytoplasmic	5	222.75	Up-regulated			0.470589	0.0613761
PA4663	0.0564433	1.09185	moeB	molybdopterin biosynthesis MoeB protein	Biosynthesis of cofactors, prosthetic groups and carriers	Biosynthesis of cofactors, prosthetic groups and carriers	Cytoplasmic	5	212.08	Up-regulated			1.24839	0.126774
PA2932	0.641643	1.15764	morB	morphinone reductase	Carbon compound catabolism	Carbon compound catabolism	Cytoplasmic	3	287.08	Down-regulated			0.192706	-0.211182
PA1092	0.602508	1.04019	fliC	flagellin type B	Motility, Chemotaxis and Attachment	Motility, Chemotaxis and Attachment	Periplasmic;Extracellular;Flagellar;Outer Membrane Vesicle	32	3808.29	Up-regulated			0.220037	0.0568465
PA4425	0.000502049	1.13824		sedoheptulose 7-phosphate isomerase GmhA	Putative enzymes	Putative enzymes	Cytoplasmic;Cytoplasmic	10	995.03	Down-regulated	P-value ≤ 0.05		3.29925	-0.186808
PA3526	0.810666	1.04048	motY	MotY	Membrane proteins	Membrane proteins	Outer Membrane	2	84.96	Up-regulated			0.0911579	0.0572552
PA4524	0.0159428	1.13777	nadC	nicotinate-nucleotide pyrophosphorylase	Biosynthesis of cofactors, prosthetic groups and carriers	Biosynthesis of cofactors, prosthetic groups and carriers	Cytoplasmic	6	434.53	Down-regulated	P-value ≤ 0.05		1.79744	-0.186207
PA4020	0.740441	1.0116	mpl	UDP-N-acetylmuramate:L-alanyl-gamma-D-glutamyl-meso-diaminopimelate ligase	Antibiotic resistance and susceptibility	Antibiotic resistance and susceptibility	Cytoplasmic	7	306.73	Down-regulated			0.130509	-0.0166389
PA3452	0.250373	1.09731	mqoA	malate:quinone oxidoreductase	Central intermediary metabolism	Central intermediary metabolism	Cytoplasmic;Outer Membrane Vesicle	10	524.87	Down-regulated			0.601412	-0.133971
PA4640	0.448571	1.02516	mqoB	malate:quinone oxidoreductase	Central intermediary metabolism	Central intermediary metabolism	Cytoplasmic;Cytoplasmic;Outer Membrane Vesicle	17	1100.61	Down-regulated			0.348169	-0.0358518
PA4481	0.678151	1.01981	mreB	rod shape-determining protein MreB	Cell division	Cell division	Cytoplasmic;Outer Membrane Vesicle	21	1447.63	Up-regulated			0.168674	0.0283013
PA4480	0.241639	1.19733	mreC	rod shape-determining protein MreC	Cell division	Cell division	Unknown;Outer Membrane Vesicle	2	90.94	Down-regulated			0.616833	-0.259823
PA4997	0.479736	1.06097	msbA	transport protein MsbA	Transport of small molecules	Transport of small molecules	Cytoplasmic Membrane;Cytoplasmic Membrane;Outer Membrane Vesicle	5	312.93	Down-regulated			0.318998	-0.0853837
PA2250	0.0114136	1.13772	lpdV	lipoamide dehydrogenase-Val	Amino acid biosynthesis and metabolism	Amino acid biosynthesis and metabolism	Cytoplasmic;Cytoplasmic	27	2537.35	Up-regulated	P-value ≤ 0.05		1.94258	0.186143
PA1102	0.260284	1.04762	fliG	flagellar motor switch protein FliG	Motility, Chemotaxis and Attachment	Motility, Chemotaxis and Attachment	Cytoplasmic;Cytoplasmic Membrane;Flagellar	2	66.96	Down-regulated			0.584552	-0.0671177
PA0763	0.0979918	1.26886	mucA	anti-sigma factor MucA	Biofilm formation	Biofilm formation	Cytoplasmic Membrane;Cytoplasmic Membrane	5	497.78	Down-regulated		Fold change ≥ 1.2	1.00881	-0.343533
PA0764	0.693582	1.02167	mucB	negative regulator for alginate biosynthesis MucB	Biofilm formation	Biofilm formation	Periplasmic;Periplasmic	11	681.86	Down-regulated			0.158902	-0.030935
PA0766	0.653388	1.01553	mucD	serine protease MucD precursor	Biofilm formation	Biofilm formation	Periplasmic;Periplasmic;Outer Membrane Vesicle	18	1069.44	Up-regulated			0.184829	0.0222264
PA1494	0.100893	1.18123	muiA	mucoidy inhibitor gene A	Transcriptional regulators	Transcriptional regulators	Outer Membrane;Periplasmic	15	891.19	Down-regulated			0.996138	-0.240287
PA4450	0.0745947	1.07813	murA	UDP-N-acetylglucosamine 1-carboxyvinyltransferase	Cell wall / LPS / capsule	Cell wall / LPS / capsule	Cytoplasmic	25	1640.49	Down-regulated			1.12729	-0.108529
PA2977	0.0759588	1.17359	murB	UDP-N-acetylpyruvoylglucosamine reductase	Cell wall / LPS / capsule	Cell wall / LPS / capsule	Cytoplasmic	3	177.64	Up-regulated			1.11942	0.230923
PA2000	0.0194072	1.13584	dhcB	dehydrocarnitine CoA transferase, DchB	Amino acid biosynthesis and metabolism	Amino acid biosynthesis and metabolism	Cytoplasmic	13	978.5	Down-regulated	P-value ≤ 0.05		1.71204	-0.183762
PA4414	0.668195	1.01452	murD	UDP-N-acetylmuramoylalanine--D-glutamate ligase	Cell wall / LPS / capsule	Cell wall / LPS / capsule	Cytoplasmic;Cytoplasmic	15	1003.79	Down-regulated			0.175097	-0.0207903
PA5281	0.0469969	1.13563		probable hydrolase	Putative enzymes	Putative enzymes	Cytoplasmic	3	131.18	Down-regulated	P-value ≤ 0.05		1.32793	-0.183497
PA4416	0.120932	1.02385	murF	UDP-N-acetylmuramoylalanyl-D-glutamyl-2, 6-diaminopimelate--D-alanyl-D-alanyl ligase	Cell wall / LPS / capsule	Cell wall / LPS / capsule	Cytoplasmic	15	1288.34	Up-regulated			0.917457	0.0339983
PA4412	0.145816	1.07429	murG	UDP-N-acetylglucosamine--N-acetylmuramyl-(pentapeptide) pyrophosphoryl-undecaprenol N-acetylglucosamine transferase	Carbon compound catabolism	Carbon compound catabolism	Cytoplasmic Membrane;Cytoplasmic Membrane	8	400.85	Up-regulated			0.836195	0.103383
PA2442	0.00705654	1.13527	gcvT2	glycine cleavage system protein T2	Amino acid biosynthesis and metabolism	Amino acid biosynthesis and metabolism	Cytoplasmic	22	1594.61	Up-regulated	P-value ≤ 0.05		2.15141	0.183033
PA0357	0.150775	1.10621	mutM	formamidopyrimidine-DNA glycosylase	DNA replication, recombination, modification and repair	DNA replication, recombination, modification and repair	Cytoplasmic	3	153.32	Up-regulated			0.821671	0.145627
PA3620	0.88056	1.03843	mutS	DNA mismatch repair protein MutS	DNA replication, recombination, modification and repair	DNA replication, recombination, modification and repair	Cytoplasmic	8	338.09	Up-regulated			0.0552412	0.054404
PA1748	0.00628262	1.13524		probable enoyl-CoA hydratase/isomerase	Putative enzymes	Putative enzymes	Cytoplasmic	6	655.44	Down-regulated	P-value ≤ 0.05		2.20186	-0.182995
PA2528	0.120007	1.14945	muxA	MuxA	Antibiotic resistance and susceptibility	Antibiotic resistance and susceptibility	Cytoplasmic Membrane	2	110.48	Up-regulated			0.920792	0.200937
PA4315	0.541762	1.05094	mvaT	transcriptional regulator MvaT, P16 subunit	Transcriptional regulators	Transcriptional regulators	Cytoplasmic;Cytoplasmic	10	495.14	Down-regulated			0.266191	-0.0716741
PA2667	0.967342	1.01021	mvaU	MvaU	Transcriptional regulators	Transcriptional regulators	Cytoplasmic;Cytoplasmic	7	445.36	Up-regulated			0.0144201	0.0146511
PA1003	0.756929	1.03023	mvfR	Transcriptional regulator MvfR	Biofilm formation	Biofilm formation	Cytoplasmic;Cytoplasmic Membrane	2	92.39	Down-regulated			0.120945	-0.0429663
PA1004	0.756572	1.0109	nadA	quinolinate synthetase A	Amino acid biosynthesis and metabolism	Amino acid biosynthesis and metabolism	Cytoplasmic;Cytoplasmic	6	385.75	Up-regulated			0.12115	0.0156458
PA0761	0.385987	1.05509	nadB	L-aspartate oxidase	Amino acid biosynthesis and metabolism	Amino acid biosynthesis and metabolism	Cytoplasmic;Cytoplasmic	6	361.75	Down-regulated			0.413427	-0.0773613
PA0305	0.00580595	1.13517	hacB	acylhomoserine lactone acylase B	Carbon compound catabolism	Carbon compound catabolism	Periplasmic	4	186.94	Up-regulated	P-value ≤ 0.05		2.23613	0.182914
PA4920	0.847618	1.01225	nadE	NH3-dependent NAD synthetase	Amino acid biosynthesis and metabolism	Amino acid biosynthesis and metabolism	Cytoplasmic	11	1138.21	Down-regulated			0.0717999	-0.01756
PA3005	0.695465	1.01365	nagZ	beta-N-acetyl-D-glucosaminidase	Amino acid biosynthesis and metabolism	Amino acid biosynthesis and metabolism	Cytoplasmic	9	417.75	Down-regulated			0.157724	-0.0195585
PA1174	0.369807	1.17051	napA	periplasmic nitrate reductase protein NapA	Energy metabolism	Energy metabolism	Periplasmic;Periplasmic	10	487.84	Down-regulated			0.432025	-0.227136
PA3874	0.761736	1.12839	narH	respiratory nitrate reductase beta chain	Energy metabolism	Energy metabolism	Cytoplasmic Membrane;Outer Membrane Vesicle	4	219.82	Up-regulated			0.118195	0.174269
PA3879	0.789429	1.03033	narL	two-component response regulator NarL	Energy metabolism	Energy metabolism	Cytoplasmic;Cytoplasmic	3	100.24	Down-regulated			0.102687	-0.0431049
PA3878	0.808783	1.02389	narX	two-component sensor NarX	Energy metabolism	Energy metabolism	Cytoplasmic Membrane;Outer Membrane Vesicle	2	143.24	Down-regulated			0.0921678	-0.0340611
PA4493	0.00735719	1.13514	roxR	RoxR	Transcriptional regulators	Transcriptional regulators	Cytoplasmic	8	789.99	Down-regulated	P-value ≤ 0.05		2.13329	-0.18287
PA3807	0.076183	1.16084	ndk	nucleoside diphosphate kinase	Nucleotide biosynthesis and metabolism	Nucleotide biosynthesis and metabolism	Cytoplasmic;Extracellular;Extracellular	12	1090.16	Down-regulated			1.11814	-0.215164
PA1847	0.184421	1.10843	nfuA	NfuA	Adaptation, protection	Adaptation, protection	Cytoplasmic	6	390.41	Down-regulated			0.734191	-0.148513
PA0516	0.438032	1.16735	nirF	heme d1 biosynthesis protein NirF	Biosynthesis of cofactors, prosthetic groups and carriers	Biosynthesis of cofactors, prosthetic groups and carriers	Cytoplasmic;Cytoplasmic;Outer Membrane Vesicle	5	265.62	Up-regulated			0.358494	0.22324
PA0519	0.659391	1.14292	nirS	nitrite reductase precursor	Energy metabolism	Energy metabolism	Periplasmic;Periplasmic	30	1854.39	Up-regulated			0.180857	0.192727
PA2616	0.0056223	1.1342	trxB1	thioredoxin reductase 1	Nucleotide biosynthesis and metabolism	Nucleotide biosynthesis and metabolism	Cytoplasmic;Unknown (This protein may have multiple localization sites);Unknown (This protein may have multiple localization sites)	11	1311.1	Down-regulated	P-value ≤ 0.05		2.25009	-0.181676
PA3392	0.648727	1.03292	nosZ	nitrous-oxide reductase precursor	Energy metabolism	Energy metabolism	Periplasmic;Periplasmic	9	436.07	Down-regulated			0.187938	-0.0467216
PA1036	0.0233395	1.13407		hypothetical protein	Hypothetical, unclassified, unknown	Hypothetical, unclassified, unknown	Unknown	5	196.13	Up-regulated	P-value ≤ 0.05		1.63191	0.181515
PA1807	0.501939	1.05738	nppD	NppD	Transport of small molecules	Transport of small molecules	Cytoplasmic Membrane;Cytoplasmic Membrane;Outer Membrane Vesicle	5	257.7	Up-regulated			0.299349	0.0804903
PA2999	0.0517554	1.16819	nqrA	Na+-translocating NADH:ubiquinone oxidoreductase subunit Nrq1	Energy metabolism	Energy metabolism	Cytoplasmic;Outer Membrane Vesicle	20	1404.36	Up-regulated			1.28604	0.224274
PA2997	0.398162	1.17756	nqrC	Na+-translocating NADH:ubiquinone oxidoreductase subunit Nrq3	Energy metabolism	Energy metabolism	Unknown;Outer Membrane Vesicle	4	228.6	Down-regulated			0.39994	-0.235806
PA2994	0.554974	1.04199	nqrF	Na+-translocating NADH:quinone oxidoreductase, subunit Nqr6	Energy metabolism	Energy metabolism	Cytoplasmic;Unknown (This protein may have multiple localization sites);Outer Membrane Vesicle	7	296.33	Up-regulated			0.255727	0.0593363
PA1156	0.935107	1.01663	nrdA	NrdA, catalytic component of class Ia ribonucleotide reductase	Nucleotide biosynthesis and metabolism	Nucleotide biosynthesis and metabolism	Cytoplasmic;Outer Membrane Vesicle	29	2123.12	Up-regulated			0.0291387	0.0237963
PA1155	0.198091	1.1573	nrdB	NrdB, tyrosyl radical-harboring component of class Ia ribonucleotide reductase	Nucleotide biosynthesis and metabolism	Nucleotide biosynthesis and metabolism	Cytoplasmic	12	1106.32	Up-regulated			0.703135	0.210766
PA5497	0.0896211	1.15001	nrdJa	class II (cobalamin-dependent) ribonucleotide-diphosphate reductase subunit, NrdJa	Nucleotide biosynthesis and metabolism	Nucleotide biosynthesis and metabolism	Cytoplasmic	26	1679.6	Up-regulated			1.04759	0.201646
PA5496	0.272535	1.04351	nrdJb	class II (cobalamin-dependent) ribonucleotide-diphosphate reductase subunit, NrdJb	Nucleotide biosynthesis and metabolism	Nucleotide biosynthesis and metabolism	Cytoplasmic	10	653.42	Up-regulated			0.564578	0.0614488
PA4057	0.0768297	1.0977	nrdR	NrdR	Nucleotide biosynthesis and metabolism	Nucleotide biosynthesis and metabolism	Cytoplasmic	3	200.85	Down-regulated			1.11447	-0.134486
PA2014	0.000104106	1.13252	liuB	methylcrotonyl-CoA carboxylase, beta-subunit	Carbon compound catabolism	Carbon compound catabolism	Cytoplasmic;Cytoplasmic	25	1948.26	Up-regulated	P-value ≤ 0.05		3.98252	0.179543
PA1674	0.0364794	1.13218	folE2	GTP cyclohydrolase I precursor	Biosynthesis of cofactors, prosthetic groups and carriers	Biosynthesis of cofactors, prosthetic groups and carriers	Cytoplasmic;Outer Membrane Vesicle	7	377.16	Down-regulated	P-value ≤ 0.05		1.43795	-0.179107
PA1823	0.112263	1.16591	nudC	NudC	Hypothetical, unclassified, unknown	Hypothetical, unclassified, unknown	Cytoplasmic	3	229.41	Up-regulated			0.949764	0.221453
PA1517	0.0121265	1.13159		conserved hypothetical protein	Hypothetical, unclassified, unknown	Hypothetical, unclassified, unknown	Cytoplasmic	2	80.51	Up-regulated	P-value ≤ 0.05		1.91626	0.178346
PA0953	0.0363989	1.13042		probable thioredoxin	Putative enzymes	Putative enzymes	Periplasmic	2	80.59	Down-regulated	P-value ≤ 0.05		1.43891	-0.176865
PA2639	0.179812	1.08965	nuoD	NADH dehydrogenase I chain C,D	Energy metabolism	Energy metabolism	Cytoplasmic	22	1322.92	Down-regulated			0.745181	-0.12387
PA1013	0.0349888	1.12978	purC	phosphoribosylaminoimidazole-succinocarboxamide synthase	Nucleotide biosynthesis and metabolism	Nucleotide biosynthesis and metabolism	Cytoplasmic	11	614.53	Down-regulated	P-value ≤ 0.05		1.45607	-0.176042
PA2641	0.305169	1.06617	nuoF	NADH dehydrogenase I chain F	Energy metabolism	Energy metabolism	Cytoplasmic	18	1235.15	Down-regulated			0.515459	-0.0924439
PA3918	0.0362235	1.12915	moaC	molybdopterin biosynthetic protein C	Biosynthesis of cofactors, prosthetic groups and carriers	Biosynthesis of cofactors, prosthetic groups and carriers	Cytoplasmic	3	155.93	Down-regulated	P-value ≤ 0.05		1.44101	-0.175241
PA2644	0.131562	1.1841	nuoI	NADH Dehydrogenase I chain I	Energy metabolism	Energy metabolism	Cytoplasmic	7	422.27	Down-regulated			0.880869	-0.243794
PA4745	0.14498	1.08409	nusA	N utilization substance protein A	Transcription, RNA processing and degradation	Transcription, RNA processing and degradation	Cytoplasmic;Outer Membrane Vesicle	26	2597.25	Up-regulated			0.838691	0.116489
PA4052	0.12977	1.17239	nusB	NusB protein	Transcription, RNA processing and degradation	Transcription, RNA processing and degradation	Unknown	2	82.18	Down-regulated			0.886825	-0.229458
PA4275	0.524711	1.02349	nusG	transcription antitermination protein NusG	Transcription, RNA processing and degradation	Transcription, RNA processing and degradation	Cytoplasmic	15	1525.38	Down-regulated			0.28008	-0.0334991
PA4566	0.655177	1.0166	obg	GTP-binding protein Obg	Adaptation, protection	Adaptation, protection	Cytoplasmic	8	798.59	Down-regulated			0.183642	-0.0237528
PA2850	0.12596	1.40469	ohr	organic hydroperoxide resistance protein	Adaptation, protection	Adaptation, protection	Cytoplasmic;Cytoplasmic	2	94.81	Down-regulated		Fold change ≥ 1.2	0.899767	-0.490248
PA4765	0.232467	1.05738	omlA	Outer membrane lipoprotein OmlA precursor	Transport of small molecules	Transport of small molecules	Outer Membrane;Outer Membrane;Outer Membrane Vesicle	5	388.41	Down-regulated			0.633638	-0.080492
PA0162	0.586298	1.08762	opdC	histidine porin OpdC	Transport of small molecules	Transport of small molecules	Outer Membrane;Outer Membrane;Outer Membrane Vesicle	9	701	Up-regulated			0.231882	0.121178
PA2613	0.00448166	1.12914		conserved hypothetical protein	Hypothetical, unclassified, unknown	Hypothetical, unclassified, unknown	Cytoplasmic	7	329.68	Down-regulated	P-value ≤ 0.05		2.34856	-0.175225
PA0586	0.0445972	1.12872		conserved hypothetical protein	Hypothetical, unclassified, unknown	Hypothetical, unclassified, unknown	Cytoplasmic	15	983.38	Down-regulated	P-value ≤ 0.05		1.35069	-0.174688
PA2113	0.0766772	1.0926	opdO	pyroglutamate porin OpdO	Transport of small molecules	Transport of small molecules	Outer Membrane;Outer Membrane	13	879.38	Up-regulated			1.11533	0.127762
PA3038	0.150382	1.22243	opdQ	OpdQ	Transport of small molecules	Transport of small molecules	Outer Membrane;Outer Membrane	17	1467.49	Up-regulated		Fold change ≥ 1.2	0.822805	0.289748
PA5078	0.279334	1.06496	opgG	OpgG	Hypothetical, unclassified, unknown	Hypothetical, unclassified, unknown	Periplasmic;Periplasmic	20	1241.53	Up-regulated			0.553876	0.0907932
PA4208	0.820943	1.01334	opmD	probable outer membrane protein precursor	Transport of small molecules	Transport of small molecules	Outer Membrane;Outer Membrane	13	1020.88	Up-regulated			0.0856872	0.0191217
PA3648	0.707189	1.07858	opr86	outer membrane protein Opr86	Transport of small molecules	Transport of small molecules	Outer Membrane;Outer Membrane;Outer Membrane Vesicle	23	1724.61	Up-regulated			0.150464	0.109136
PA4491	0.0348514	1.12864	magB	MagB	Hypothetical, unclassified, unknown	Hypothetical, unclassified, unknown	Unknown;Outer Membrane Vesicle;Cytoplasmic Membrane	17	1034.63	Down-regulated	P-value ≤ 0.05		1.45778	-0.174589
PA0958	0.481339	1.03586	oprD	Basic amino acid, basic peptide and imipenem outer membrane porin OprD precursor	Transport of small molecules	Transport of small molecules	Outer Membrane;Outer Membrane;Outer Membrane Vesicle	35	3854.37	Up-regulated			0.317549	0.0508304
PA0425	0.00997961	1.12818	mexA	Resistance-Nodulation-Cell Division (RND) multidrug efflux membrane fusion protein MexA precursor	Antibiotic resistance and susceptibility	Antibiotic resistance and susceptibility	Cytoplasmic Membrane;Cytoplasmic Membrane;Outer Membrane;Outer Membrane Vesicle	18	1489.01	Down-regulated	P-value ≤ 0.05		2.00089	-0.173999
PA1777	0.107039	1.12582	oprF	Major porin and structural outer membrane porin OprF precursor	Transport of small molecules	Transport of small molecules	Outer Membrane;Outer Membrane;Outer Membrane Vesicle;Periplasmic	31	3149.34	Down-regulated			0.97046	-0.17098
PA1250	0.402564	1.15386	aprI	alkaline proteinase inhibitor AprI	Secreted Factors (toxins, enzymes, alginate)	Secreted Factors (toxins, enzymes, alginate)	Periplasmic;Periplasmic	2	82.87	Down-regulated			0.395165	-0.206467
PA1178	0.451605	1.06474	oprH	PhoP/Q and low Mg2+ inducible outer membrane protein H1 precursor	Adaptation, protection	Adaptation, protection	Outer Membrane;Outer Membrane;Outer Membrane Vesicle	17	1665.42	Down-regulated			0.345242	-0.0905056
PA0973	0.926049	1.00422	oprL	Peptidoglycan associated lipoprotein OprL precursor	Transport of small molecules	Transport of small molecules	Outer Membrane;Outer Membrane;Outer Membrane Vesicle	10	1684.28	Down-regulated			0.0333661	-0.00607816
PA0427	0.51924	1.0253	oprM	Major intrinsic multiple antibiotic resistance efflux outer membrane protein OprM precursor	Antibiotic resistance and susceptibility	Antibiotic resistance and susceptibility	Outer Membrane;Outer Membrane;Outer Membrane Vesicle	26	2040.91	Down-regulated			0.284632	-0.0360522
PA1444	0.512541	1.03918	fliN	flagellar motor switch protein FliN	Motility, Chemotaxis and Attachment	Motility, Chemotaxis and Attachment	Cytoplasmic;Cytoplasmic Membrane	4	386.05	Up-regulated			0.290271	0.0554414
PA4951	0.129993	1.08128	orn	oligoribonuclease	Transcription, RNA processing and degradation	Transcription, RNA processing and degradation	Cytoplasmic	4	200.93	Down-regulated			0.886079	-0.112741
PA2197	0.0265737	1.12695		conserved hypothetical protein	Putative enzymes	Putative enzymes	Cytoplasmic	16	1230.13	Down-regulated	P-value ≤ 0.05		1.57555	-0.172425
PA4946	0.00319978	1.12686	mutL	DNA mismatch repair protein MutL	DNA replication, recombination, modification and repair	DNA replication, recombination, modification and repair	Cytoplasmic	10	664.56	Up-regulated	P-value ≤ 0.05		2.49488	0.172305
PA5344	0.378884	1.02857	oxyR	OxyR	Transcriptional regulators	Transcriptional regulators	Cytoplasmic;Cytoplasmic	13	621.76	Up-regulated			0.421493	0.0406447
PA5105	0.00432839	1.12585	hutC	histidine utilization repressor HutC	Transcriptional regulators	Transcriptional regulators	Cytoplasmic	8	547.91	Down-regulated	P-value ≤ 0.05		2.36367	-0.171008
PA4661	0.0716808	1.21983	pagL	Lipid A 3-O-deacylase	Hypothetical, unclassified, unknown	Hypothetical, unclassified, unknown	Outer Membrane;Unknown;Outer Membrane Vesicle	6	427.57	Up-regulated		Fold change ≥ 1.2	1.1446	0.28668
PA4729	0.678606	1.02625	panB	3-methyl-2-oxobutanoate hydroxymethyltransferase	Biosynthesis of cofactors, prosthetic groups and carriers	Biosynthesis of cofactors, prosthetic groups and carriers	Unknown	6	428.79	Up-regulated			0.168383	0.0373856
PA4730	0.92093	1.00686	panC	pantoate--beta-alanine ligase	Biosynthesis of cofactors, prosthetic groups and carriers	Biosynthesis of cofactors, prosthetic groups and carriers	Cytoplasmic	9	423.31	Down-regulated			0.0357736	-0.00986261
PA4964	0.481625	1.09482	parC	topoisomerase IV subunit A	DNA replication, recombination, modification and repair	DNA replication, recombination, modification and repair	Cytoplasmic	14	891.42	Up-regulated			0.317291	0.130692
PA4967	0.835963	1.0088	parE	topoisomerase IV subunit B	DNA replication, recombination, modification and repair	DNA replication, recombination, modification and repair	Cytoplasmic	12	684.53	Down-regulated			0.0778131	-0.0126391
PA0195	0.00189711	1.12557	pntAA	putative NAD(P) transhydrogenase, subunit alpha part 1	Energy metabolism	Energy metabolism	Cytoplasmic Membrane;Cytoplasmic Membrane	6	476.96	Down-regulated	P-value ≤ 0.05		2.72191	-0.17066
PA2040	0.895938	1.04438	pauA4	Glutamylpolyamine synthetase	Carbon compound catabolism	Carbon compound catabolism	Cytoplasmic;Cytoplasmic	2	83.18	Up-regulated			0.0477222	0.0626449
PA3356	0.208457	1.04183	pauA5	Glutamylpolyamine synthetase	Carbon compound catabolism	Carbon compound catabolism	Cytoplasmic	11	764.47	Up-regulated			0.680983	0.0591193
PA5522	0.241405	1.11806	pauA6	Glutamylpolyamine synthetase	Carbon compound catabolism	Carbon compound catabolism	Cytoplasmic	3	176.44	Down-regulated			0.617255	-0.160998
PA5508	0.571513	1.03643	pauA7	Glutamylpolyamine synthetase homologue	Carbon compound catabolism	Carbon compound catabolism	Cytoplasmic	4	137.63	Up-regulated			0.242974	0.0516256
PA2407	0.0968827	1.27403	fpvC	probable adhesion protein	Motility, Chemotaxis and Attachment	Motility, Chemotaxis and Attachment	Cytoplasmic Membrane;Periplasmic	7	467.63	Down-regulated		Fold change ≥ 1.2	1.01375	-0.349394
PA2776	0.139215	1.11465	pauB3	FAD-dependent oxidoreductase	Carbon compound catabolism	Carbon compound catabolism	Cytoplasmic	6	234.01	Down-regulated			0.856315	-0.156586
PA5309	0.157472	1.34567	pauB4	FAD-dependent oxidoreductase	Carbon compound catabolism	Carbon compound catabolism	Cytoplasmic	4	185.28	Up-regulated		Fold change ≥ 1.2	0.802797	0.428326
PA5312	0.0754643	1.08568	pauC	Aldehyde dehydrogenase	Carbon compound catabolism	Carbon compound catabolism	Cytoplasmic	30	2784.06	Down-regulated			1.12226	-0.118597
PA1742	0.950215	1.00402	pauD2	Glutamine amidotransferase class I	Carbon compound catabolism	Carbon compound catabolism	Cytoplasmic	10	675.46	Down-regulated			0.022178	-0.00578353
PA5301	0.348363	1.02898	pauR	PauR	Carbon compound catabolism	Carbon compound catabolism	Cytoplasmic	7	442.92	Down-regulated			0.457967	-0.0412104
PA0230	0.707029	1.02992	pcaB	3-carboxy-cis,cis-muconate cycloisomerase	Carbon compound catabolism	Carbon compound catabolism	Cytoplasmic	5	265.48	Up-regulated			0.150563	0.0425343
PA4231	0.129495	1.35204	pchA	salicylate biosynthesis isochorismate synthase	Biosynthesis of siderophore group nonribosomal peptides	Biosynthesis of siderophore group nonribosomal peptides	Cytoplasmic	7	388.63	Down-regulated		Fold change ≥ 1.2	0.887747	-0.43514
PA4228	0.194116	1.24512	pchD	pyochelin biosynthesis protein PchD	Biosynthesis of siderophore group nonribosomal peptides	Biosynthesis of siderophore group nonribosomal peptides	Cytoplasmic	18	1036.22	Down-regulated		Fold change ≥ 1.2	0.711938	-0.31628
PA4226	0.398809	1.21331	pchE	dihydroaeruginoic acid synthetase	Biosynthesis of siderophore group nonribosomal peptides	Biosynthesis of siderophore group nonribosomal peptides	Unknown (This protein may have multiple localization sites);Unknown (This protein may have multiple localization sites)	26	2134.41	Down-regulated		Fold change ≥ 1.2	0.399235	-0.278948
PA4225	0.208168	1.27796	pchF	pyochelin synthetase	Biosynthesis of siderophore group nonribosomal peptides	Biosynthesis of siderophore group nonribosomal peptides	Unknown (This protein may have multiple localization sites);Unknown (This protein may have multiple localization sites)	22	1532.99	Down-regulated		Fold change ≥ 1.2	0.681586	-0.353847
PA4224	0.42645	1.12616	pchG	pyochelin biosynthetic protein PchG	Transport of small molecules	Transport of small molecules	Cytoplasmic	5	429.46	Down-regulated			0.370132	-0.171412
PA5292	0.264305	1.10452	pchP	phosphorylcholine phosphatase	Hypothetical, unclassified, unknown	Hypothetical, unclassified, unknown	Periplasmic;Unknown	2	62.22	Down-regulated			0.577895	-0.143419
PA5192	0.315901	1.04629	pckA	phosphoenolpyruvate carboxykinase	Carbon compound catabolism	Carbon compound catabolism	Cytoplasmic	28	1788.48	Up-regulated			0.500448	0.0652771
PA3624	0.172553	1.05168	pcm	L-isoaspartate protein carboxylmethyltransferase type II	Adaptation, protection	Adaptation, protection	Cytoplasmic;Cytoplasmic	3	121.89	Up-regulated			0.763077	0.0726961
PA4727	0.164061	1.17223	pcnB	poly(A) polymerase	Transcription, RNA processing and degradation	Transcription, RNA processing and degradation	Cytoplasmic	5	334.43	Up-regulated			0.784994	0.229259
PA0767	0.0792199	1.12462	lepA	GTP-binding protein LepA	Secreted Factors (toxins, enzymes, alginate)	Secreted Factors (toxins, enzymes, alginate)	Cytoplasmic Membrane	14	964.35	Up-regulated			1.10117	0.169441
PA3347	0.362182	1.27786	hsbA	hypothetical protein	Motility, Chemotaxis and Attachment	Motility, Chemotaxis and Attachment	Unknown	4	291.54	Down-regulated		Fold change ≥ 1.2	0.441073	-0.353725
PA5072	0.460124	1.13503	mcpK	probable chemotaxis transducer	Motility, Chemotaxis and Attachment	Motility, Chemotaxis and Attachment	Outer Membrane;Unknown	2	65.54	Down-regulated			0.337125	-0.182734
PA0593	0.559048	1.02122	pdxA	pyridoxal phosphate biosynthetic protein PdxA	Biosynthesis of cofactors, prosthetic groups and carriers	Biosynthesis of cofactors, prosthetic groups and carriers	Cytoplasmic	5	297	Down-regulated			0.252551	-0.0302899
PA1375	0.153288	1.11487	pdxB	erythronate-4-phosphate dehydrogenase	Amino acid biosynthesis and metabolism	Amino acid biosynthesis and metabolism	Cytoplasmic	3	167.21	Up-regulated			0.814493	0.156869
PA1049	0.0620248	1.07553	pdxH	pyridoxine 5'-phosphate oxidase	Biosynthesis of cofactors, prosthetic groups and carriers	Biosynthesis of cofactors, prosthetic groups and carriers	Cytoplasmic	9	487.32	Down-regulated			1.20743	-0.105049
PA0773	0.550511	1.01717	pdxJ	pyridoxal phosphate biosynthetic protein PdxJ	Biosynthesis of cofactors, prosthetic groups and carriers	Biosynthesis of cofactors, prosthetic groups and carriers	Cytoplasmic;Cytoplasmic	7	567.82	Up-regulated			0.259234	0.0245581
PA3062	0.340918	1.3732	pelC	PelC	Biofilm formation	Biofilm formation	Outer Membrane;Outer Membrane	2	75.61	Up-regulated		Fold change ≥ 1.2	0.46735	0.457538
PA1707	0.107102	1.58063	pcrH	regulatory protein PcrH	Secreted Factors (toxins, enzymes, alginate)	Secreted Factors (toxins, enzymes, alginate)	Cytoplasmic	2	62.8	Up-regulated		Fold change ≥ 1.2	0.970204	0.660503
PA5245	0.000529793	1.12459		conserved hypothetical protein	Hypothetical, unclassified, unknown	Hypothetical, unclassified, unknown	Cytoplasmic	14	1338.36	Down-regulated	P-value ≤ 0.05		3.27589	-0.169404
PA5224	0.0674606	1.08845	pepP	aminopeptidase P	Translation, post-translational modification, degradation	Translation, post-translational modification, degradation	Cytoplasmic	18	1342.22	Down-regulated			1.17095	-0.122273
PA4201	0.00124034	1.12221	ddlA	D-alanine-D-alanine ligase A	Cell wall / LPS / capsule	Cell wall / LPS / capsule	Cytoplasmic;Cytoplasmic	4	143.02	Down-regulated	P-value ≤ 0.05		2.90646	-0.166343
PA4732	0.421039	1.02684	pgi	glucose-6-phosphate isomerase	Carbon compound catabolism	Carbon compound catabolism	Cytoplasmic;Cytoplasmic	19	1128.47	Down-regulated			0.375678	-0.0382133
PA0552	0.764867	1.00675	pgk	phosphoglycerate kinase	Carbon compound catabolism	Carbon compound catabolism	Cytoplasmic;Cytoplasmic	17	1593.69	Up-regulated			0.116414	0.00970786
PA5260	0.00672746	1.12216	hemC	porphobilinogen deaminase	Biosynthesis of cofactors, prosthetic groups and carriers	Biosynthesis of cofactors, prosthetic groups and carriers	Cytoplasmic	9	584.93	Down-regulated	P-value ≤ 0.05		2.17215	-0.16628
PA5131	0.982661	1.00102	pgm	phosphoglycerate mutase	Carbon compound catabolism	Carbon compound catabolism	Cytoplasmic	15	692.46	Down-regulated			0.00759634	-0.00146551
PA5056	0.694085	1.04809	phaC1	poly(3-hydroxyalkanoic acid) synthase 1	Central intermediary metabolism	Central intermediary metabolism	Cytoplasmic;Cytoplasmic	4	174.97	Up-regulated			0.158587	0.067759
PA5058	0.846077	1.11704	phaC2	poly(3-hydroxyalkanoic acid) synthase 2	Central intermediary metabolism	Central intermediary metabolism	Cytoplasmic;Cytoplasmic	2	98.4	Down-regulated			0.0725901	-0.159685
PA5060	0.510264	1.05595	phaF	polyhydroxyalkanoate synthesis protein PhaF	Central intermediary metabolism	Central intermediary metabolism	Cytoplasmic;Cytoplasmic;Outer Membrane Vesicle	7	395.12	Up-regulated			0.292205	0.0785391
PA3166	0.564153	1.02252	pheA	chorismate mutase	Amino acid biosynthesis and metabolism	Amino acid biosynthesis and metabolism	Cytoplasmic;Cytoplasmic	11	827.41	Down-regulated			0.248603	-0.0321266
PA3475	0.871709	1.0071	pheC	cyclohexadienyl dehydratase precursor	Adaptation, protection	Adaptation, protection	Periplasmic;Periplasmic	3	165.31	Down-regulated			0.0596284	-0.0102102
PA2740	0.535768	1.04086	pheS	phenylalanyl-tRNA synthetase, alpha-subunit	Translation, post-translational modification, degradation	Translation, post-translational modification, degradation	Cytoplasmic;Cytoplasmic	13	808.9	Up-regulated			0.271023	0.0577809
PA2739	0.780889	1.08117	pheT	phenylalanyl-tRNA synthetase, beta subunit	Translation, post-translational modification, degradation	Translation, post-translational modification, degradation	Cytoplasmic;Cytoplasmic	20	1204.94	Down-regulated			0.107411	-0.112594
PA0872	0.129117	1.107	phhA	phenylalanine-4-hydroxylase	Amino acid biosynthesis and metabolism	Amino acid biosynthesis and metabolism	Cytoplasmic	7	413.02	Up-regulated			0.889015	0.146649
PA0871	0.503158	1.1046	phhB	pterin-4-alpha-carbinolamine dehydratase	Amino acid biosynthesis and metabolism	Amino acid biosynthesis and metabolism	Cytoplasmic	8	599.92	Up-regulated			0.298295	0.14352
PA0870	0.0941189	1.14902	phhC	aromatic amino acid aminotransferase	Amino acid biosynthesis and metabolism	Amino acid biosynthesis and metabolism	Cytoplasmic;Cytoplasmic	25	1953.69	Up-regulated			1.02632	0.200405
PA1179	0.265349	1.07604	phoP	two-component response regulator PhoP	Transcriptional regulators	Transcriptional regulators	Cytoplasmic;Cytoplasmic	14	954.88	Down-regulated			0.576183	-0.105727
PA1180	0.719909	1.04882	phoQ	two-component sensor PhoQ	Two-component regulatory systems	Two-component regulatory systems	Cytoplasmic Membrane;Outer Membrane Vesicle	6	382.59	Down-regulated			0.142722	-0.0687712
PA5365	0.423096	1.0275	phoU	phosphate uptake regulatory protein PhoU	Transcriptional regulators	Transcriptional regulators	Cytoplasmic;Cytoplasmic	5	326.97	Up-regulated			0.373561	0.0391314
PA4785	0.0493114	1.12192		probable acyl-CoA thiolase	Putative enzymes	Putative enzymes	Cytoplasmic;Cytoplasmic	11	691.44	Down-regulated	P-value ≤ 0.05		1.30705	-0.16597
PA4954	0.230833	1.28848	motA	chemotaxis protein MotA	Motility, Chemotaxis and Attachment	Motility, Chemotaxis and Attachment	Cytoplasmic Membrane	2	61.31	Down-regulated		Fold change ≥ 1.2	0.636701	-0.365669
PA4708	0.082238	1.26448	phuT	Heme-transport protein, PhuT	Transport of small molecules	Transport of small molecules	Periplasmic;Periplasmic	8	723	Down-regulated		Fold change ≥ 1.2	1.08493	-0.338541
PA1899	0.186488	1.16262	phzA2	probable phenazine biosynthesis protein	Quorum sensing	Quorum sensing	Cytoplasmic	3	231.22	Up-regulated			0.729349	0.217381
PA1900	0.614785	1.04941	phzB2	probable phenazine biosynthesis protein	Quorum sensing	Quorum sensing	Cytoplasmic;Cytoplasmic	15	1371.03	Up-regulated			0.211277	0.0695773
PA1901	0.149408	1.51774	phzC2	phenazine biosynthesis protein PhzC	Quorum sensing	Quorum sensing	Cytoplasmic	12	596.28	Up-regulated		Fold change ≥ 1.2	0.825628	0.601924
PA2119	0.0256219	1.12064		alcohol dehydrogenase (Zn-dependent)	Putative enzymes	Putative enzymes	Cytoplasmic;Cytoplasmic	9	960.14	Up-regulated	P-value ≤ 0.05		1.59139	0.164318
PA1903	0.0592995	1.33552	phzE2	phenazine biosynthesis protein PhzE	Quorum sensing	Quorum sensing	Cytoplasmic	21	1185.02	Up-regulated		Fold change ≥ 1.2	1.22695	0.417401
PA2709	0.00770124	1.12053	cysK	cysteine synthase A	Amino acid biosynthesis and metabolism	Amino acid biosynthesis and metabolism	Cytoplasmic	14	1339.32	Down-regulated	P-value ≤ 0.05		2.11344	-0.164177
PA5453	0.0298148	1.12045	gmd	GDP-mannose 4,6-dehydratase	Cell wall / LPS / capsule	Cell wall / LPS / capsule	Cytoplasmic;Cytoplasmic	7	451.97	Up-regulated	P-value ≤ 0.05		1.52557	0.164073
PA0051	0.64545	1.04638	phzH	potential phenazine-modifying enzyme	Putative enzymes	Putative enzymes	Cytoplasmic	2	92.35	Down-regulated			0.190137	-0.0654076
PA4209	0.205206	1.21262	phzM	probable phenazine-specific methyltransferase	Putative enzymes	Putative enzymes	Cytoplasmic	12	942.75	Up-regulated		Fold change ≥ 1.2	0.687809	0.278124
PA1614	0.0211478	1.11685	gpsA	glycerol-3-phosphate dehydrogenase, biosynthetic	Central intermediary metabolism	Central intermediary metabolism	Cytoplasmic	7	577.86	Down-regulated	P-value ≤ 0.05		1.67474	-0.159435
PA2760	0.365912	1.04092	oprQ	OprQ	Motility, Chemotaxis and Attachment	Motility, Chemotaxis and Attachment	Outer Membrane;Outer Membrane;Outer Membrane Vesicle	21	2052.67	Up-regulated			0.436624	0.057858
PA4309	0.233446	1.12044	pctA	chemotactic transducer PctA	Motility, Chemotaxis and Attachment	Motility, Chemotaxis and Attachment	Cytoplasmic Membrane	14	1039.9	Down-regulated			0.631814	-0.164065
PA2796	0.0451536	1.11509	tal	transaldolase	Carbon compound catabolism	Carbon compound catabolism	Cytoplasmic	20	1585.55	Down-regulated	P-value ≤ 0.05		1.34531	-0.157163
PA4310	0.115668	1.19127	pctB	chemotactic transducer PctB	Motility, Chemotaxis and Attachment	Motility, Chemotaxis and Attachment	Cytoplasmic Membrane	12	860.78	Down-regulated			0.936786	-0.252495
PA4525	0.54268	1.10674	pilA	type 4 fimbrial precursor PilA	Motility, Chemotaxis and Attachment	Motility, Chemotaxis and Attachment	Extracellular;Fimbrial;Outer Membrane Vesicle	6	461.43	Up-regulated			0.265456	0.146315
PA4526	0.334703	1.0745	pilB	type 4 fimbrial biogenesis protein PilB	Motility, Chemotaxis and Attachment	Motility, Chemotaxis and Attachment	Cytoplasmic;Cytoplasmic	12	852.61	Up-regulated			0.47534	0.10367
PA0408	0.403442	1.12386	pilG	twitching motility protein PilG	Motility, Chemotaxis and Attachment	Motility, Chemotaxis and Attachment	Cytoplasmic;Cytoplasmic;Cytoplasmic	4	306.41	Up-regulated			0.394219	0.168457
PA0409	0.739097	1.04963	pilH	twitching motility protein PilH	Motility, Chemotaxis and Attachment	Motility, Chemotaxis and Attachment	Cytoplasmic	7	535.81	Up-regulated			0.131298	0.0698792
PA0410	0.0543766	1.20355	pilI	twitching motility protein PilI	Motility, Chemotaxis and Attachment	Motility, Chemotaxis and Attachment	Cytoplasmic	3	318.42	Up-regulated		Fold change ≥ 1.2	1.26459	0.26729
PA0411	0.408385	1.13489	pilJ	twitching motility protein PilJ	Motility, Chemotaxis and Attachment	Motility, Chemotaxis and Attachment	Cytoplasmic;Outer Membrane;Outer Membrane Vesicle	9	774.53	Down-regulated			0.38893	-0.182558
PA0412	0.670396	1.09699	pilK	methyltransferase PilK	Motility, Chemotaxis and Attachment	Motility, Chemotaxis and Attachment	Cytoplasmic	2	95.78	Up-regulated			0.173669	0.133557
PA5044	0.0534663	1.21663	pilM	type 4 fimbrial biogenesis protein PilM	Motility, Chemotaxis and Attachment	Motility, Chemotaxis and Attachment	Cytoplasmic Membrane;Cytoplasmic Membrane;Cytoplasmic Membrane	13	887.85	Up-regulated		Fold change ≥ 1.2	1.27192	0.282888
PA2232	0.0301882	1.11388	pslB	PslB	Biofilm formation	Biofilm formation	Cytoplasmic	23	1919.57	Down-regulated	P-value ≤ 0.05		1.52016	-0.155589
PA3792	0.000262361	1.11369	leuA	2-isopropylmalate synthase	Amino acid biosynthesis and metabolism	Amino acid biosynthesis and metabolism	Cytoplasmic	25	1601.71	Up-regulated	P-value ≤ 0.05		3.5811	0.155352
PA1678	0.0319877	1.11362		probable DNA methylase	Putative enzymes	Putative enzymes	Cytoplasmic	4	219.87	Up-regulated	P-value ≤ 0.05		1.49502	0.155254
PA5043	0.676482	1.05865	pilN	type 4 fimbrial biogenesis protein PilN	Motility, Chemotaxis and Attachment	Motility, Chemotaxis and Attachment	Cytoplasmic Membrane;Cytoplasmic Membrane	5	294.2	Down-regulated			0.169743	-0.082231
PA5042	0.474838	1.13602	pilO	type 4 fimbrial biogenesis protein PilO	Motility, Chemotaxis and Attachment	Motility, Chemotaxis and Attachment	Cytoplasmic Membrane;Cytoplasmic Membrane	7	529.98	Down-regulated			0.323454	-0.183983
PA5041	0.157198	1.17821	pilP	type 4 fimbrial biogenesis protein PilP	Motility, Chemotaxis and Attachment	Motility, Chemotaxis and Attachment	Cytoplasmic Membrane;Cytoplasmic Membrane	2	140.81	Up-regulated			0.803553	0.236593
PA0396	0.0872396	1.23741	pilU	twitching motility protein PilU	Motility, Chemotaxis and Attachment	Motility, Chemotaxis and Attachment	Cytoplasmic	7	446.72	Up-regulated		Fold change ≥ 1.2	1.05929	0.30732
PA3673	0.815734	1.04421	plsB	glycerol-3-phosphate acyltransferase	Fatty acid and phospholipid metabolism	Fatty acid and phospholipid metabolism	Cytoplasmic Membrane;Outer Membrane Vesicle	4	199.24	Up-regulated			0.0884516	0.0624172
PA2969	0.332639	1.06518	plsX	fatty acid biosynthesis protein PlsX	Fatty acid and phospholipid metabolism	Fatty acid and phospholipid metabolism	Cytoplasmic	2	88.8	Up-regulated			0.478027	0.0910915
PA5332	0.0377611	1.11244	crc	catabolite repression control protein	Carbon compound catabolism	Carbon compound catabolism	Cytoplasmic	8	646.56	Down-regulated	P-value ≤ 0.05		1.42296	-0.153724
PA0964	0.137355	1.1278	pmpR	pqsR-mediated PQS regulator, PmpR	Hypothetical, unclassified, unknown	Hypothetical, unclassified, unknown	Cytoplasmic	10	717.18	Down-regulated			0.862156	-0.173515
PA4776	0.92451	1.01877	pmrA	PmrA: two-component regulator system response regulator PmrA	Two-component regulatory systems	Two-component regulatory systems	Cytoplasmic;Cytoplasmic	3	163.56	Up-regulated			0.0340882	0.0268323
PA4376	0.396267	1.0643	pncB2	nicotinate phosphoribosyltransferase	Biosynthesis of cofactors, prosthetic groups and carriers	Biosynthesis of cofactors, prosthetic groups and carriers	Cytoplasmic	7	360.25	Down-regulated			0.402012	-0.0898993
PA4740	0.827721	1.02298	pnp	polyribonucleotide nucleotidyltransferase	Transcription, RNA processing and degradation	Transcription, RNA processing and degradation	Cytoplasmic;Cytoplasmic	48	4039.98	Down-regulated			0.0821161	-0.032778
PA2011	0.0441959	1.11239	liuE	3-hydroxy-3-methylglutaryl-CoA lyase	Carbon compound catabolism	Carbon compound catabolism	Cytoplasmic	8	503.6	Up-regulated	P-value ≤ 0.05		1.35462	0.153663
PA5493	0.187748	1.06965	polA	DNA polymerase I	DNA replication, recombination, modification and repair	DNA replication, recombination, modification and repair	Cytoplasmic	9	510.73	Down-regulated			0.726424	-0.0971399
PA5045	0.53489	1.15115	ponA	penicillin-binding protein 1A	Cell wall / LPS / capsule	Cell wall / LPS / capsule	Extracellular;Outer Membrane Vesicle	5	328.64	Down-regulated			0.271736	-0.203075
PA4031	0.476512	1.04942	ppa	inorganic pyrophosphatase	Central intermediary metabolism	Central intermediary metabolism	Cytoplasmic;Cytoplasmic;Extracellular	14	1042.54	Down-regulated			0.321927	-0.0695872
PA3687	0.414631	1.10991	ppc	phosphoenolpyruvate carboxylase	Central intermediary metabolism	Central intermediary metabolism	Cytoplasmic	16	827.72	Down-regulated			0.382338	-0.150443
PA4204	0.362531	1.10503	ppgL	periplasmic gluconolactonase, PpgL	Hypothetical, unclassified, unknown	Hypothetical, unclassified, unknown	Periplasmic;Periplasmic	5	304.61	Down-regulated			0.440654	-0.144083
PA3227	0.0985614	1.12095	ppiA	peptidyl-prolyl cis-trans isomerase A	Chaperones & heat shock proteins	Chaperones & heat shock proteins	Periplasmic;Periplasmic	9	723.15	Down-regulated			1.00629	-0.164718
PA1793	0.18241	1.12544	ppiB	peptidyl-prolyl cis-trans isomerase B	Chaperones & heat shock proteins	Chaperones & heat shock proteins	Cytoplasmic	10	982.8	Down-regulated			0.738951	-0.170495
PA1805	0.22049	1.10351	ppiD	peptidyl-prolyl cis-trans isomerase D	Chaperones & heat shock proteins	Chaperones & heat shock proteins	Cytoplasmic Membrane;Outer Membrane Vesicle	31	2010.3	Down-regulated			0.65661	-0.142094
PA5242	0.778896	1.0257	ppk	polyphosphate kinase	Adaptation, protection	Adaptation, protection	Cytoplasmic Membrane	24	1502.15	Up-regulated			0.10852	0.0366132
PA4296	0.925925	1.00247	pprB	two-component response regulator, PprB	Transcriptional regulators	Transcriptional regulators	Cytoplasmic	6	306.41	Up-regulated			0.033424	0.00355684
PA1770	0.842731	1.01728	ppsA	phosphoenolpyruvate synthase	Carbon compound catabolism	Carbon compound catabolism	Cytoplasmic	48	3411.37	Down-regulated			0.0743113	-0.0247153
PA5241	0.06936	1.09964	ppx	exopolyphosphatase	Adaptation, protection	Adaptation, protection	Cytoplasmic	10	511.02	Down-regulated			1.15889	-0.137027
PA0996	0.658562	1.08492	pqsA	PqsA	Quorum sensing	Quorum sensing	Cytoplasmic Membrane	7	370.2	Down-regulated			0.181403	-0.117591
PA0997	0.31459	1.12516	pqsB	PqsB	Quorum sensing	Quorum sensing	Cytoplasmic	13	808.66	Down-regulated			0.502256	-0.170128
PA0998	0.632318	1.05813	pqsC	PqsC	Quorum sensing	Quorum sensing	Cytoplasmic	13	1240.88	Down-regulated			0.199064	-0.0815208
PA0999	0.181262	1.12331	pqsD	3-oxoacyl-[acyl-carrier-protein] synthase III	Quorum sensing	Quorum sensing	Cytoplasmic	11	707.52	Down-regulated			0.741693	-0.167757
PA1000	0.255441	1.11713	pqsE	Quinolone signal response protein	Quorum sensing	Quorum sensing	Cytoplasmic	7	335.78	Down-regulated			0.592709	-0.159795
PA0430	0.0224896	1.1117	metF	5,10-methylenetetrahydrofolate reductase	Amino acid biosynthesis and metabolism	Amino acid biosynthesis and metabolism	Cytoplasmic	18	1296.05	Down-regulated	P-value ≤ 0.05		1.64802	-0.152766
PA4665	0.515332	1.0731	prfA	peptide chain release factor 1	Translation, post-translational modification, degradation	Translation, post-translational modification, degradation	Cytoplasmic	4	156.6	Up-regulated			0.287913	0.101779
PA3903	0.602003	1.01835	prfC	peptide chain release factor 3	Translation, post-translational modification, degradation	Translation, post-translational modification, degradation	Cytoplasmic;Cytoplasmic	15	844.54	Down-regulated			0.220401	-0.0262389
PA5050	0.158827	1.24914	priA	primosomal protein N'	DNA replication, recombination, modification and repair	DNA replication, recombination, modification and repair	Unknown (This protein may have multiple localization sites);Unknown (This protein may have multiple localization sites)	2	57.54	Up-regulated		Fold change ≥ 1.2	0.799076	0.320932
PA0067	0.669705	1.03129	prlC	oligopeptidase A	Translation, post-translational modification, degradation	Translation, post-translational modification, degradation	Cytoplasmic;Cytoplasmic	24	1733.65	Down-regulated			0.174117	-0.0444463
PA4007	0.680618	1.01817	proA	gamma-glutamyl phosphate reductase	Amino acid biosynthesis and metabolism	Amino acid biosynthesis and metabolism	Cytoplasmic	12	1052.33	Down-regulated			0.167097	-0.025983
PA4565	0.182423	1.05937	proB	glutamate 5-kinase	Amino acid biosynthesis and metabolism	Amino acid biosynthesis and metabolism	Cytoplasmic;Cytoplasmic	8	700.68	Up-regulated			0.73892	0.083203
PA0393	0.372514	1.0456	proC	pyrroline-5-carboxylate reductase	Amino acid biosynthesis and metabolism	Amino acid biosynthesis and metabolism	Cytoplasmic	10	906.79	Up-regulated			0.428857	0.0643284
PA0956	0.639206	1.02229	proS	prolyl-tRNA synthetase	Amino acid biosynthesis and metabolism	Amino acid biosynthesis and metabolism	Cytoplasmic	28	2186.43	Up-regulated			0.194359	0.0318076
PA0796	0.208509	1.03988	prpB	carboxyphosphonoenolpyruvate phosphonomutase	Carbon compound catabolism	Carbon compound catabolism	Cytoplasmic;Cytoplasmic	15	1026.65	Up-regulated			0.680875	0.0564207
PA0795	0.0999368	1.0901	prpC	citrate synthase 2	Carbon compound catabolism	Carbon compound catabolism	Cytoplasmic	21	1910.18	Up-regulated			1.00027	0.124457
PA0792	0.129449	1.26587	prpD	propionate catabolic protein PrpD	Carbon compound catabolism	Carbon compound catabolism	Cytoplasmic	10	641.48	Down-regulated		Fold change ≥ 1.2	0.887901	-0.340124
PA4670	0.897744	1.00627	prs	ribose-phosphate pyrophosphokinase	Carbon compound catabolism	Carbon compound catabolism	Cytoplasmic;Outer Membrane Vesicle	18	1718.5	Down-regulated			0.0468474	-0.00901805
PA4957	0.659899	1.02652	psd	phosphatidylserine decarboxylase	Amino acid biosynthesis and metabolism	Amino acid biosynthesis and metabolism	Cytoplasmic Membrane;Outer Membrane Vesicle	5	229.54	Down-regulated			0.180522	-0.0377664
PA1222	0.0377584	1.11055		probable membrane-bound lytic murein transglycolase A	Cell wall / LPS / capsule	Cell wall / LPS / capsule	Outer Membrane	9	448.97	Up-regulated	P-value ≤ 0.05		1.42299	0.15128
PA1752	0.0492915	1.11053		hypothetical protein	Hypothetical, unclassified, unknown	Hypothetical, unclassified, unknown	Cytoplasmic	11	501.06	Down-regulated	P-value ≤ 0.05		1.30723	-0.15125
PA2233	0.121455	1.13174	pslC	PslC	Biofilm formation	Biofilm formation	Cytoplasmic	3	77.83	Down-regulated			0.915586	-0.178537
PA3816	0.0084139	1.11045	cysE	O-acetylserine synthase	Amino acid biosynthesis and metabolism	Amino acid biosynthesis and metabolism	Cytoplasmic	11	690.93	Up-regulated	P-value ≤ 0.05		2.075	0.151144
PA5243	0.0274378	1.10908	hemB	delta-aminolevulinic acid dehydratase	Biosynthesis of cofactors, prosthetic groups and carriers	Biosynthesis of cofactors, prosthetic groups and carriers	Cytoplasmic	12	1005.99	Down-regulated	P-value ≤ 0.05		1.56165	-0.149361
PA2236	0.0844047	1.18567	pslF	PslF	Biofilm formation	Biofilm formation	Cytoplasmic	5	323.07	Down-regulated			1.07363	-0.245708
PA3184	0.0321343	1.10655		probable transcriptional regulator	Carbon compound catabolism	Carbon compound catabolism	Cytoplasmic	2	147.8	Down-regulated	P-value ≤ 0.05		1.49303	-0.146071
PA2238	0.804924	1.0118	pslH	PslH	Biofilm formation	Biofilm formation	Unknown	2	144.19	Up-regulated			0.0942453	0.0169214
PA2239	0.383423	1.06104	pslI	PslI	Biofilm formation	Biofilm formation	Cytoplasmic Membrane	5	323.35	Down-regulated			0.416321	-0.0854808
PA3838	0.0363944	1.10655		probable ATP-binding component of ABC transporter	Transport of small molecules	Transport of small molecules	Cytoplasmic Membrane;Outer Membrane Vesicle	7	451.19	Up-regulated	P-value ≤ 0.05		1.43897	0.146069
PA5366	0.685725	1.02233	pstB	ATP-binding component of ABC phosphate transporter	Transport of small molecules	Transport of small molecules	Cytoplasmic Membrane	5	335.34	Up-regulated			0.16385	0.0318666
PA5369	0.689391	1.02819	pstS	phosphate ABC transporter, periplasmic phosphate-binding protein, PstS	Transport of small molecules	Transport of small molecules	Cytoplasmic Membrane;Periplasmic	8	474.31	Down-regulated			0.161535	-0.0401006
PA0835	0.19338	1.13079	pta	phosphate acetyltransferase	Carbon compound catabolism	Carbon compound catabolism	Cytoplasmic	13	1044.22	Up-regulated			0.713588	0.177329
PA4464	0.994143	1.00864	ptsN	nitrogen regulatory IIA protein	Transport of small molecules	Transport of small molecules	Cytoplasmic;Cytoplasmic	4	349.03	Up-regulated			0.00255111	0.0124163
PA0337	0.895655	1.00385	ptsP	phosphoenolpyruvate-protein phosphotransferase PtsP	Transport of small molecules	Transport of small molecules	Cytoplasmic;Cytoplasmic	15	882.95	Down-regulated			0.047859	-0.00554917
PA4938	0.958647	1.00184	purA	adenylosuccinate synthetase	Amino acid biosynthesis and metabolism	Amino acid biosynthesis and metabolism	Cytoplasmic	19	1821.76	Up-regulated			0.0183411	0.00264797
PA2629	0.83198	1.01052	purB	adenylosuccinate lyase	Amino acid biosynthesis and metabolism	Amino acid biosynthesis and metabolism	Cytoplasmic	19	1551.88	Up-regulated			0.0798873	0.0151017
PA1904	0.0027459	1.16421	phzF2	probable phenazine biosynthesis protein	Quorum sensing	Quorum sensing	Cytoplasmic	13	1397.2	Up-regulated	P-value ≤ 0.05		2.56132	0.219352
PA4855	0.920899	1.00434	purD	phosphoribosylamine--glycine ligase	Nucleotide biosynthesis and metabolism	Nucleotide biosynthesis and metabolism	Cytoplasmic	19	1483.06	Up-regulated			0.0357879	0.0062548
PA3108	0.694344	1.01407	purF	amidophosphoribosyltransferase	Amino acid biosynthesis and metabolism	Amino acid biosynthesis and metabolism	Cytoplasmic;Outer Membrane Vesicle	21	1377.07	Down-regulated			0.158425	-0.0201612
PA4854	0.635106	1.02659	purH	phosphoribosylaminoimidazolecarboxamide formyltransferase	Nucleotide biosynthesis and metabolism	Nucleotide biosynthesis and metabolism	Cytoplasmic	21	1271.63	Down-regulated			0.197154	-0.0378599
PA5425	0.387857	1.05572	purK	phosphoribosylaminoimidazole carboxylase	Nucleotide biosynthesis and metabolism	Nucleotide biosynthesis and metabolism	Cytoplasmic Membrane	3	162.86	Up-regulated			0.411328	0.0782306
PA3763	0.0869322	1.08926	purL	phosphoribosylformylglycinamidine synthase	Nucleotide biosynthesis and metabolism	Nucleotide biosynthesis and metabolism	Cytoplasmic	28	1817.78	Down-regulated			1.06082	-0.123355
PA0945	0.974488	1.00067	purM	phosphoribosylaminoimidazole synthetase	Nucleotide biosynthesis and metabolism	Nucleotide biosynthesis and metabolism	Cytoplasmic	14	784.56	Up-regulated			0.0112236	0.000965895
PA3735	0.024456	1.1056	thrC	threonine synthase	Amino acid biosynthesis and metabolism	Amino acid biosynthesis and metabolism	Cytoplasmic	18	1583.91	Up-regulated	P-value ≤ 0.05		1.61162	0.144829
PA4314	0.257237	1.10459	purU1	formyltetrahydrofolate deformylase	Nucleotide biosynthesis and metabolism	Nucleotide biosynthesis and metabolism	Cytoplasmic	9	413.09	Down-regulated			0.589667	-0.143508
PA5420	0.0550573	1.74558	purU2	formyltetrahydrofolate deformylase	Nucleotide biosynthesis and metabolism	Nucleotide biosynthesis and metabolism	Cytoplasmic	2	126.77	Up-regulated		Fold change ≥ 1.2	1.25919	0.803702
PA0782	0.338603	1.09766	putA	proline dehydrogenase PutA	Amino acid biosynthesis and metabolism	Amino acid biosynthesis and metabolism	Cytoplasmic;Outer Membrane Vesicle	34	2149.06	Down-regulated			0.470309	-0.134437
PA2386	0.0615664	1.7739	pvdA	L-ornithine N5-oxygenase	Adaptation, protection	Adaptation, protection	Cytoplasmic;Cytoplasmic	17	1543.01	Down-regulated		Fold change ≥ 1.2	1.21066	-0.826921
PA3831	0.384606	1.02579	pepA	leucine aminopeptidase	Secreted Factors (toxins, enzymes, alginate)	Secreted Factors (toxins, enzymes, alginate)	Cytoplasmic;Outer Membrane Vesicle;Extracellular	25	2279.1	Down-regulated			0.414984	-0.0367423
PA2399	0.202916	1.41108	pvdD	pyoverdine synthetase D	Secreted Factors (toxins, enzymes, alginate)	Secreted Factors (toxins, enzymes, alginate)	Cytoplasmic	10	581.83	Down-regulated		Fold change ≥ 1.2	0.692683	-0.496801
PA2413	0.055667	1.76229	pvdH	L-2,4-diaminobutyrate:2-ketoglutarate 4-aminotransferase, PvdH	Adaptation, protection	Adaptation, protection	Cytoplasmic	13	808.04	Down-regulated		Fold change ≥ 1.2	1.2544	-0.817454
PA2402	0.0709186	2.87302	pvdI	probable non-ribosomal peptide synthetase	Putative enzymes	Putative enzymes	Unknown (This protein may have multiple localization sites);Unknown (This protein may have multiple localization sites)	5	204.53	Up-regulated		Fold change ≥ 1.2	1.14924	1.52257
PA2424	0.266884	1.31302	pvdL	PvdL	Adaptation, protection	Adaptation, protection	Unknown (This protein may have multiple localization sites);Unknown (This protein may have multiple localization sites)	14	679.75	Down-regulated		Fold change ≥ 1.2	0.573677	-0.392893
PA2394	0.0990358	1.57914	pvdN	PvdN	Adaptation, protection	Adaptation, protection	Unknown (This protein may have multiple localization sites);Unknown (This protein may have multiple localization sites)	6	364.03	Down-regulated		Fold change ≥ 1.2	1.00421	-0.659135
PA2395	0.120094	1.57439	pvdO	PvdO	Adaptation, protection	Adaptation, protection	Unknown	5	208.17	Down-regulated		Fold change ≥ 1.2	0.920477	-0.654797
PA2392	0.157258	1.50502	pvdP	PvdP	Adaptation, protection	Adaptation, protection	Unknown	7	377.63	Down-regulated		Fold change ≥ 1.2	0.803387	-0.58978
PA2385	0.235346	1.28738	pvdQ	3-oxo-C12-homoserine lactone acylase PvdQ	Adaptation, protection	Adaptation, protection	Periplasmic	12	694.2	Down-regulated		Fold change ≥ 1.2	0.628294	-0.364435
PA4329	0.986231	1.00474	pykA	pyruvate kinase II	Carbon compound catabolism	Carbon compound catabolism	Cytoplasmic	21	1530.04	Up-regulated			0.00602115	0.00681945
PA0402	0.593825	1.03685	pyrB	aspartate carbamoyltransferase	Amino acid biosynthesis and metabolism	Amino acid biosynthesis and metabolism	Cytoplasmic;Cytoplasmic	14	810.8	Down-regulated			0.226341	-0.052205
PA3527	0.360927	1.03604	pyrC	dihydroorotase	Nucleotide biosynthesis and metabolism	Nucleotide biosynthesis and metabolism	Cytoplasmic	7	605.68	Down-regulated			0.44258	-0.0510797
PA3050	0.146469	1.06053	pyrD	dihydroorotate dehydrogenase	Nucleotide biosynthesis and metabolism	Nucleotide biosynthesis and metabolism	Cytoplasmic Membrane	11	603.19	Down-regulated			0.834255	-0.0847874
PA5331	0.464677	1.03894	pyrE	orotate phosphoribosyltransferase	Nucleotide biosynthesis and metabolism	Nucleotide biosynthesis and metabolism	Cytoplasmic	9	585.97	Up-regulated			0.332849	0.0551092
PA2876	0.0731452	1.19552	pyrF	orotidine 5'-phosphate decarboxylase	Nucleotide biosynthesis and metabolism	Nucleotide biosynthesis and metabolism	Cytoplasmic	6	363.34	Down-regulated			1.13581	-0.257636
PA3637	0.378496	1.03874	pyrG	CTP synthase	Nucleotide biosynthesis and metabolism	Nucleotide biosynthesis and metabolism	Cytoplasmic	30	2524.13	Up-regulated			0.421939	0.0548355
PA3654	0.267114	1.11627	pyrH	uridylate kinase	Nucleotide biosynthesis and metabolism	Nucleotide biosynthesis and metabolism	Cytoplasmic	12	593.46	Down-regulated			0.573303	-0.158692
PA0403	0.310462	1.0457	pyrR	transcriptional regulator PyrR	Nucleotide biosynthesis and metabolism	Nucleotide biosynthesis and metabolism	Cytoplasmic	5	261.13	Down-regulated			0.507991	-0.0644711
PA0023	0.236503	1.07279	qor	quinone oxidoreductase	Energy metabolism	Energy metabolism	Cytoplasmic	16	1522.77	Down-regulated			0.626163	-0.101371
PA3824	0.328122	1.08847	queA	S-adenosylmethionine:trna ribosyltransferase-isomerase	Translation, post-translational modification, degradation	Translation, post-translational modification, degradation	Cytoplasmic	2	122.95	Down-regulated			0.483965	-0.122307
PA1032	0.830636	1.00821	quiP	QuiP	Antibiotic resistance and susceptibility	Antibiotic resistance and susceptibility	Unknown (This protein may have multiple localization sites);Unknown (This protein may have multiple localization sites);Periplasmic	7	318.11	Up-regulated			0.0805892	0.0117937
PA4609	0.119016	1.04768	radA	DNA repair protein RadA	DNA replication, recombination, modification and repair	DNA replication, recombination, modification and repair	Unknown	6	380.07	Up-regulated			0.924393	0.0671933
PA2396	0.242253	1.30889	pvdF	pyoverdine synthetase F	Secreted Factors (toxins, enzymes, alginate)	Secreted Factors (toxins, enzymes, alginate)	Cytoplasmic	7	476.54	Down-regulated		Fold change ≥ 1.2	0.61573	-0.388341
PA4743	0.668602	1.07175	rbfA	ribosome-binding factor A	Adaptation, protection	Adaptation, protection	Cytoplasmic	3	128.9	Down-regulated			0.174833	-0.0999741
PA1947	0.249455	1.27666	rbsA	ribose transport protein RbsA	Transport of small molecules	Transport of small molecules	Cytoplasmic Membrane;Cytoplasmic Membrane	2	100.09	Up-regulated		Fold change ≥ 1.2	0.603008	0.352377
PA1946	0.634683	1.06748	rbsB	binding protein component precursor of ABC ribose transporter	Transport of small molecules	Transport of small molecules	Periplasmic;Periplasmic	5	471.7	Down-regulated			0.197443	-0.0942085
PA1950	0.211374	1.2156	rbsK	ribokinase	Carbon compound catabolism	Carbon compound catabolism	Cytoplasmic;Cytoplasmic	6	513.8	Up-regulated		Fold change ≥ 1.2	0.674949	0.281665
PA1949	0.166783	1.14448	rbsR	ribose operon repressor RbsR	Carbon compound catabolism	Carbon compound catabolism	Cytoplasmic	7	267.18	Up-regulated			0.777849	0.194692
PA3617	0.225884	1.06868	recA	RecA protein	DNA replication, recombination, modification and repair	DNA replication, recombination, modification and repair	Cytoplasmic;Cytoplasmic;Outer Membrane Vesicle	20	1705.07	Up-regulated			0.646115	0.0958265
PA0003	0.441103	1.0816	recF	RecF protein	DNA replication, recombination, modification and repair	DNA replication, recombination, modification and repair	Cytoplasmic	3	153.6	Up-regulated			0.355459	0.113166
PA5345	0.349557	1.08051	recG	ATP-dependent DNA helicase RecG	DNA replication, recombination, modification and repair	DNA replication, recombination, modification and repair	Cytoplasmic	3	118.8	Up-regulated			0.456481	0.111719
PA4916	0.0252244	1.10448	nrtR	hypothetical protein	Hypothetical, unclassified, unknown	Hypothetical, unclassified, unknown	Unknown	7	660.62	Up-regulated	P-value ≤ 0.05		1.59818	0.143363
PA3344	0.169026	1.19375	recQ	ATP-dependent DNA helicase RecQ	DNA replication, recombination, modification and repair	DNA replication, recombination, modification and repair	Cytoplasmic	3	110.66	Down-regulated			0.772046	-0.2555
PA1534	0.122188	1.10833	recR	recombination protein RecR	DNA replication, recombination, modification and repair	DNA replication, recombination, modification and repair	Cytoplasmic	2	146.1	Down-regulated			0.91297	-0.148387
PA0934	0.656838	1.02273	relA	GTP pyrophosphokinase	Adaptation, protection	Adaptation, protection	Cytoplasmic	19	1051.27	Down-regulated			0.182542	-0.0324186
PA3337	0.525857	1.11639	rfaD	ADP-L-glycero-D-mannoheptose 6-epimerase	Cell wall / LPS / capsule	Cell wall / LPS / capsule	Cytoplasmic	4	351.89	Up-regulated			0.279132	0.158841
PA4996	0.247916	1.04352	rfaE	LPS biosynthesis protein RfaE	Cell wall / LPS / capsule	Cell wall / LPS / capsule	Cytoplasmic	13	812.82	Down-regulated			0.605695	-0.0614581
PA4026	0.0443585	1.10441		probable acetyltransferase	Putative enzymes	Putative enzymes	Cytoplasmic	3	168.79	Down-regulated	P-value ≤ 0.05		1.35302	-0.143277
PA4679	0.0268198	1.10279		hypothetical protein	Hypothetical, unclassified, unknown	Hypothetical, unclassified, unknown	Unknown	2	114.09	Up-regulated	P-value ≤ 0.05		1.57155	0.141156
PA3479	0.715312	1.05974	rhlA	rhamnosyltransferase chain A	Quorum sensing	Quorum sensing	Cytoplasmic	10	541.18	Down-regulated			0.145504	-0.0837101
PA3478	0.0921965	1.25684	rhlB	rhamnosyltransferase chain B	Quorum sensing	Quorum sensing	Cytoplasmic	5	239.5	Down-regulated		Fold change ≥ 1.2	1.03529	-0.329802
PA1130	0.825958	1.07044	rhlC	rhamnosyltransferase 2	Quorum sensing	Quorum sensing	Unknown	2	48.7	Up-regulated			0.0830421	0.0982075
PA3476	0.467717	1.16576	rhlI	autoinducer synthesis protein RhlI	Quorum sensing	Quorum sensing	Unknown	2	92.25	Down-regulated			0.330017	-0.221276
PA4022	0.00400399	1.10237	hdhA	hydrazone dehydrogenase, HdhA	Putative enzymes	Putative enzymes	Cytoplasmic;Outer Membrane Vesicle	27	2623.27	Up-regulated	P-value ≤ 0.05		2.39751	0.140614
PA5239	0.327921	1.04977	rho	transcription termination factor Rho	Transcription, RNA processing and degradation	Transcription, RNA processing and degradation	Cytoplasmic;Cytoplasmic Membrane	35	2687.57	Up-regulated			0.48423	0.0700729
PA4047	0.386096	1.0988	ribA	GTP cyclohydrolase II	Biosynthesis of cofactors, prosthetic groups and carriers	Biosynthesis of cofactors, prosthetic groups and carriers	Cytoplasmic	3	175.92	Down-regulated			0.413305	-0.135925
PA4054	0.796877	1.00878	ribB	GTP cyclohydrolase II / 3,4-dihydroxy-2-butanone 4-phosphate synthase	Biosynthesis of cofactors, prosthetic groups and carriers	Biosynthesis of cofactors, prosthetic groups and carriers	Cytoplasmic;Cytoplasmic	12	828.25	Up-regulated			0.0986085	0.012617
PA4055	0.277491	1.11319	ribC	riboflavin synthase alpha chain	Biosynthesis of cofactors, prosthetic groups and carriers	Biosynthesis of cofactors, prosthetic groups and carriers	Cytoplasmic	2	222.69	Down-regulated			0.556751	-0.154704
PA4056	0.267233	1.07032	ribD	riboflavin-specific deaminase/reductase	Biosynthesis of cofactors, prosthetic groups and carriers	Biosynthesis of cofactors, prosthetic groups and carriers	Cytoplasmic	6	406.99	Down-regulated			0.573111	-0.0980434
PA4053	0.597064	1.04553	ribE	6,7-dimethyl-8-ribityllumazine synthase	Biosynthesis of cofactors, prosthetic groups and carriers	Biosynthesis of cofactors, prosthetic groups and carriers	Cytoplasmic;Cytoplasmic	8	971.26	Down-regulated			0.223979	-0.064229
PA4561	0.255858	1.05867	ribF	riboflavin kinase/FAD synthase	Biosynthesis of cofactors, prosthetic groups and carriers	Biosynthesis of cofactors, prosthetic groups and carriers	Cytoplasmic	8	381.73	Down-regulated			0.592	-0.0822469
PA5197	0.0532352	1.11268	rimK	ribosomal protein S6 modification protein	Transcription, RNA processing and degradation	Transcription, RNA processing and degradation	Cytoplasmic	2	84.55	Up-regulated			1.2738	0.154034
PA3744	0.62572	1.02952	rimM	16S rRNA processing protein	Transcription, RNA processing and degradation	Transcription, RNA processing and degradation	Cytoplasmic	2	165.64	Down-regulated			0.20362	-0.0419668
PA2975	0.263459	1.09677	rluC	ribosomal large subunit pseudouridine synthase C	Transcription, RNA processing and degradation	Transcription, RNA processing and degradation	Cytoplasmic	3	246.36	Down-regulated			0.579287	-0.133262
PA4544	0.560871	1.03881	rluD	pseudouridine synthase	Transcription, RNA processing and degradation	Transcription, RNA processing and degradation	Cytoplasmic	5	226.49	Up-regulated			0.251137	0.0549316
PA2015	0.0331485	1.10191	liuA	putative isovaleryl-CoA dehydrogenase	Carbon compound catabolism	Carbon compound catabolism	Cytoplasmic	30	2212.17	Up-regulated	P-value ≤ 0.05		1.47954	0.140001
PA5161	0.266582	1.09109	rmlB	dTDP-D-glucose 4,6-dehydratase	Cell wall / LPS / capsule	Cell wall / LPS / capsule	Cytoplasmic	17	1457.36	Down-regulated			0.574169	-0.125769
PA5164	0.491002	1.06193	rmlC	dTDP-4-dehydrorhamnose 3,5-epimerase	Cell wall / LPS / capsule	Cell wall / LPS / capsule	Unknown	7	677.64	Down-regulated			0.308917	-0.0866848
PA5162	0.247111	1.08114	rmlD	dTDP-4-dehydrorhamnose reductase	Cell wall / LPS / capsule	Cell wall / LPS / capsule	Cytoplasmic	9	628.8	Down-regulated			0.607107	-0.112549
PA0770	0.412199	1.04999	rnc	ribonuclease III	Transcription, RNA processing and degradation	Transcription, RNA processing and degradation	Cytoplasmic;Cytoplasmic	5	188.46	Down-regulated			0.384893	-0.0703702
PA1294	0.78705	1.01101	rnd	ribonuclease D	Transcription, RNA processing and degradation	Transcription, RNA processing and degradation	Cytoplasmic;Cytoplasmic	8	430.59	Down-regulated			0.103998	-0.0157943
PA2976	0.145597	1.14751	rne	ribonuclease E	Transcription, RNA processing and degradation	Transcription, RNA processing and degradation	Cytoplasmic;Outer Membrane Vesicle	32	2639.28	Down-regulated			0.836849	-0.198506
PA5274	0.260059	1.17494	rnk	nucleoside diphosphate kinase regulator	Transcriptional regulators	Transcriptional regulators	Cytoplasmic	7	636.84	Up-regulated			0.584928	0.232585
PA4937	0.262707	1.09392	rnr	exoribonuclease RNase R	Transcription, RNA processing and degradation	Transcription, RNA processing and degradation	Cytoplasmic	12	627.6	Down-regulated			0.580528	-0.129509
PA3528	0.46835	1.05802	rnt	ribonuclease T	DNA replication, recombination, modification and repair	DNA replication, recombination, modification and repair	Cytoplasmic	8	498.1	Down-regulated			0.32943	-0.0813603
PA3948	0.14773	1.15526	rocA1	Two-component response regulator RocA1	Transcriptional regulators	Transcriptional regulators	Cytoplasmic;Cytoplasmic	3	266.27	Down-regulated			0.830531	-0.208219
PA0330	0.0371182	1.10188	rpiA	ribose 5-phosphate isomerase	Energy metabolism	Energy metabolism	Cytoplasmic	8	622.2	Down-regulated	P-value ≤ 0.05		1.43041	-0.13997
PA3779	0.0147476	1.10132		hypothetical protein	Hypothetical, unclassified, unknown	Hypothetical, unclassified, unknown	Periplasmic	3	91.95	Down-regulated	P-value ≤ 0.05		1.83128	-0.139232
PA5334	0.774876	1.02364	rph	ribonuclease PH	Transcription, RNA processing and degradation	Transcription, RNA processing and degradation	Cytoplasmic;Cytoplasmic	6	556.07	Down-regulated			0.110768	-0.0337067
PA4966	0.0395676	1.10051		hypothetical protein	Hypothetical, unclassified, unknown	Hypothetical, unclassified, unknown	Unknown	5	204.31	Up-regulated	P-value ≤ 0.05		1.40266	0.138172
PA4273	0.492082	1.08287	rplA	50S ribosomal protein L1	Translation, post-translational modification, degradation	Translation, post-translational modification, degradation	Cytoplasmic;Outer Membrane Vesicle	25	1743.8	Up-regulated			0.307963	0.114866
PA4552	0.115072	1.15804	pilW	type 4 fimbrial biogenesis protein PilW	Motility, Chemotaxis and Attachment	Motility, Chemotaxis and Attachment	Unknown	5	305.35	Up-regulated			0.939031	0.211688
PA4263	0.723519	1.03925	rplC	50S ribosomal protein L3	Translation, post-translational modification, degradation	Translation, post-translational modification, degradation	Cytoplasmic	6	812.76	Up-regulated			0.14055	0.0555371
PA4262	0.729023	1.03805	rplD	50S ribosomal protein L4	Transcription, RNA processing and degradation	Transcription, RNA processing and degradation	Cytoplasmic;Outer Membrane Vesicle	11	948.52	Up-regulated			0.137259	0.0538808
PA4251	0.797714	1.02115	rplE	50S ribosomal protein L5	Translation, post-translational modification, degradation	Translation, post-translational modification, degradation	Cytoplasmic;Outer Membrane Vesicle	18	1503.68	Down-regulated			0.098153	-0.0301961
PA4248	0.252125	1.11458	rplF	50S ribosomal protein L6	Translation, post-translational modification, degradation	Translation, post-translational modification, degradation	Cytoplasmic	12	872.22	Up-regulated			0.598384	0.156503
PA4932	0.664236	1.0432	rplI	50S ribosomal protein L9	Translation, post-translational modification, degradation	Translation, post-translational modification, degradation	Cytoplasmic	9	799.33	Down-regulated			0.177678	-0.0610197
PA4272	0.745353	1.03068	rplJ	50S ribosomal protein L10	Translation, post-translational modification, degradation	Translation, post-translational modification, degradation	Cytoplasmic	11	851.39	Down-regulated			0.127638	-0.0436008
PA4274	0.91828	1.01537	rplK	50S ribosomal protein L11	Translation, post-translational modification, degradation	Translation, post-translational modification, degradation	Cytoplasmic;Outer Membrane Vesicle	7	594.82	Down-regulated			0.037025	-0.0220069
PA4271	0.933939	1.01236	rplL	50S ribosomal protein L7 / L12	Translation, post-translational modification, degradation	Translation, post-translational modification, degradation	Cytoplasmic	6	719.67	Down-regulated			0.0296814	-0.0177198
PA4433	0.8515	1.01174	rplM	50S ribosomal protein L13	Translation, post-translational modification, degradation	Translation, post-translational modification, degradation	Cytoplasmic;Cytoplasmic	10	661.66	Up-regulated			0.0698155	0.0168454
PA4253	0.714956	1.05274	rplN	50S ribosomal protein L14	Translation, post-translational modification, degradation	Translation, post-translational modification, degradation	Cytoplasmic;Outer Membrane Vesicle	9	874.97	Down-regulated			0.145721	-0.0741465
PA4244	0.121257	1.17255	rplO	50S ribosomal protein L15	Translation, post-translational modification, degradation	Translation, post-translational modification, degradation	Cytoplasmic	8	631.35	Up-regulated			0.916294	0.22965
PA0649	0.00244777	1.09924	trpG	anthranilate synthase component II	Biofilm formation	Biofilm formation	Cytoplasmic;Cytoplasmic	4	374.98	Down-regulated	P-value ≤ 0.05		2.61123	-0.136508
PA4237	0.189733	1.09398	rplQ	50S ribosomal protein L17	Translation, post-translational modification, degradation	Translation, post-translational modification, degradation	Cytoplasmic;Outer Membrane Vesicle	11	538.85	Up-regulated			0.721858	0.129583
PA4247	0.781377	1.02185	rplR	50S ribosomal protein L18	Translation, post-translational modification, degradation	Translation, post-translational modification, degradation	Cytoplasmic;Cytoplasmic	6	625.84	Up-regulated			0.107139	0.0311863
PA3742	0.769987	1.03257	rplS	50S ribosomal protein L19	Translation, post-translational modification, degradation	Translation, post-translational modification, degradation	Cytoplasmic	11	700.87	Down-regulated			0.113517	-0.0462368
PA3567	0.00970259	1.09822		probable oxidoreductase	Putative enzymes	Putative enzymes	Cytoplasmic	4	163.21	Up-regulated	P-value ≤ 0.05		2.01311	0.135162
PA4568	0.908043	1.01547	rplU	50S ribosomal protein L21	Translation, post-translational modification, degradation	Translation, post-translational modification, degradation	Cytoplasmic;Outer Membrane Vesicle	8	495.99	Down-regulated			0.0418934	-0.0221416
PA4258	0.365443	1.07672	rplV	50S ribosomal protein L22	Translation, post-translational modification, degradation	Translation, post-translational modification, degradation	Cytoplasmic;Cytoplasmic	8	776.69	Up-regulated			0.437181	0.106641
PA4261	0.89207	1.03098	rplW	50S ribosomal protein L23	Translation, post-translational modification, degradation	Translation, post-translational modification, degradation	Cytoplasmic;Cytoplasmic	3	113.24	Down-regulated			0.0496009	-0.0440137
PA4252	0.871316	1.01872	rplX	50S ribosomal protein L24	Translation, post-translational modification, degradation	Translation, post-translational modification, degradation	Cytoplasmic	7	532.85	Down-regulated			0.0598244	-0.0267541
PA4567	0.991049	1.01261	rpmA	50S ribosomal protein L27	Translation, post-translational modification, degradation	Translation, post-translational modification, degradation	Cytoplasmic;Cytoplasmic	3	95.94	Down-regulated			0.00390489	-0.0180734
PA5316	0.804955	1.01653	rpmB	50S ribosomal protein L28	Translation, post-translational modification, degradation	Translation, post-translational modification, degradation	Cytoplasmic	2	109.25	Up-regulated			0.0942286	0.0236474
PA4255	0.628384	1.13338	rpmC	50S ribosomal protein L29	Translation, post-translational modification, degradation	Translation, post-translational modification, degradation	Cytoplasmic;Cytoplasmic	2	181.27	Down-regulated			0.201775	-0.180633
PA5049	0.979561	1.0039	rpmE	50S ribosomal protein L31	Translation, post-translational modification, degradation	Translation, post-translational modification, degradation	Cytoplasmic	3	153.79	Down-regulated			0.00896864	-0.00561114
PA4238	0.662185	1.02763	rpoA	DNA-directed RNA polymerase alpha chain	Transcription, RNA processing and degradation	Transcription, RNA processing and degradation	Cytoplasmic;Outer Membrane Vesicle	24	1661.04	Up-regulated			0.179021	0.0393268
PA4270	0.697823	1.03702	rpoB	DNA-directed RNA polymerase beta chain	Transcription, RNA processing and degradation	Transcription, RNA processing and degradation	Cytoplasmic;Outer Membrane Vesicle	82	6296.69	Down-regulated			0.156255	-0.0524375
PA4269	0.828336	1.02059	rpoC	DNA-directed RNA polymerase beta* chain	Transcription, RNA processing and degradation	Transcription, RNA processing and degradation	Cytoplasmic;Outer Membrane Vesicle	81	6174.17	Down-regulated			0.0817933	-0.0294062
PA0576	0.841877	1.04608	rpoD	sigma factor RpoD	Transcriptional regulators	Transcriptional regulators	Cytoplasmic;Outer Membrane Vesicle	28	1904.15	Up-regulated			0.0747514	0.0649869
PA4462	0.0798431	1.11249	rpoN	RNA polymerase sigma-54 factor	Transcriptional regulators	Transcriptional regulators	Cytoplasmic	7	394.69	Up-regulated			1.09776	0.153792
PA3622	0.107481	1.10388	rpoS	sigma factor RpoS	Transcriptional regulators	Transcriptional regulators	Cytoplasmic	9	602.67	Up-regulated			0.96867	0.142588
PA5337	0.881112	1.03441	rpoZ	RNA polymerase omega subunit	Transcription, RNA processing and degradation	Transcription, RNA processing and degradation	Unknown	4	219.37	Down-regulated			0.0549687	-0.048812
PA3162	0.35103	1.08371	rpsA	30S ribosomal protein S1	Translation, post-translational modification, degradation	Translation, post-translational modification, degradation	Cytoplasmic;Cytoplasmic;Outer Membrane Vesicle;Periplasmic	32	3532.63	Up-regulated			0.454656	0.115977
PA3656	0.750993	1.0336	rpsB	30S ribosomal protein S2	Translation, post-translational modification, degradation	Translation, post-translational modification, degradation	Cytoplasmic;Outer Membrane Vesicle	18	1504.54	Up-regulated			0.124364	0.0476848
PA4257	0.649907	1.05987	rpsC	30S ribosomal protein S3	Translation, post-translational modification, degradation	Translation, post-translational modification, degradation	Cytoplasmic;Outer Membrane Vesicle	12	1305.73	Up-regulated			0.187149	0.0838889
PA4239	0.363936	1.0981	rpsD	30S ribosomal protein S4	Translation, post-translational modification, degradation	Translation, post-translational modification, degradation	Cytoplasmic;Outer Membrane Vesicle	18	1376.64	Up-regulated			0.438975	0.135009
PA4246	0.617914	1.05208	rpsE	30S ribosomal protein S5	Translation, post-translational modification, degradation	Translation, post-translational modification, degradation	Cytoplasmic;Cytoplasmic;Outer Membrane Vesicle	16	1423.97	Down-regulated			0.209072	-0.0732428
PA4935	0.505197	1.05316	rpsF	30S ribosomal protein S6	Translation, post-translational modification, degradation	Translation, post-translational modification, degradation	Cytoplasmic	20	1636.36	Up-regulated			0.296539	0.0747199
PA4267	0.105595	1.13951	rpsG	30S ribosomal protein S7	Translation, post-translational modification, degradation	Translation, post-translational modification, degradation	Cytoplasmic;Outer Membrane Vesicle	12	751.89	Up-regulated			0.976357	0.18842
PA4249	0.756141	1.03534	rpsH	30S ribosomal protein S8	Translation, post-translational modification, degradation	Translation, post-translational modification, degradation	Cytoplasmic;Cytoplasmic	8	532.08	Down-regulated			0.121397	-0.0501009
PA4432	0.216872	1.07003	rpsI	30S ribosomal protein S9	Translation, post-translational modification, degradation	Translation, post-translational modification, degradation	Cytoplasmic;Outer Membrane Vesicle	6	330.88	Up-regulated			0.663797	0.097648
PA4264	0.890164	1.03195	rpsJ	30S ribosomal protein S10	Transcription, RNA processing and degradation	Transcription, RNA processing and degradation	Cytoplasmic	4	283.29	Down-regulated			0.0505299	-0.0453755
PA0899	0.0169651	1.09733	aruB	N2-Succinylarginine dihydrolase	Amino acid biosynthesis and metabolism	Amino acid biosynthesis and metabolism	Cytoplasmic	18	1147.88	Up-regulated	P-value ≤ 0.05		1.77044	0.133997
PA4268	0.172813	1.14177	rpsL	30S ribosomal protein S12	Translation, post-translational modification, degradation	Translation, post-translational modification, degradation	Cytoplasmic	7	372.54	Up-regulated			0.762423	0.191272
PA4241	0.0592741	1.16202	rpsM	30S ribosomal protein S13	Translation, post-translational modification, degradation	Translation, post-translational modification, degradation	Cytoplasmic;Cytoplasmic	8	532.44	Up-regulated			1.22714	0.216635
PA4741	0.844879	1.03861	rpsO	30S ribosomal protein S15	Translation, post-translational modification, degradation	Translation, post-translational modification, degradation	Cytoplasmic;Cytoplasmic	3	205.43	Up-regulated			0.0732056	0.0546526
PA3745	0.994089	1.01503	rpsP	30S ribosomal protein S16	DNA replication, recombination, modification and repair	DNA replication, recombination, modification and repair	Cytoplasmic	3	185.98	Up-regulated			0.00257491	0.021526
PA4254	0.75148	1.02614	rpsQ	30S ribosomal protein S17	Translation, post-translational modification, degradation	Translation, post-translational modification, degradation	Cytoplasmic	3	164	Up-regulated			0.124082	0.0372272
PA4934	0.750578	1.07149	rpsR	30S ribosomal protein S18	Translation, post-translational modification, degradation	Translation, post-translational modification, degradation	Cytoplasmic	2	129.89	Down-regulated			0.124604	-0.0996208
PA4259	0.465252	1.05537	rpsS	30S ribosomal protein S19	Translation, post-translational modification, degradation	Translation, post-translational modification, degradation	Cytoplasmic;Cytoplasmic	5	234.68	Up-regulated			0.332312	0.0777469
PA0579	0.101277	1.20882	rpsU	30S ribosomal protein S21	Translation, post-translational modification, degradation	Translation, post-translational modification, degradation	Cytoplasmic;Cytoplasmic	5	389.09	Up-regulated		Fold change ≥ 1.2	0.994489	0.273602
PA5349	0.159454	1.04193	rubB	rubredoxin reductase	Carbon compound catabolism	Carbon compound catabolism	Cytoplasmic;Cytoplasmic	9	766.31	Up-regulated			0.797364	0.0592516
PA0967	0.524604	1.04576	ruvB	Holliday junction DNA helicase RuvB	DNA replication, recombination, modification and repair	DNA replication, recombination, modification and repair	Cytoplasmic	4	218.98	Up-regulated			0.280168	0.0645485
PA3529	0.0458009	1.09673		alkylhydroperoxide reductase C	Adaptation, protection	Adaptation, protection	Cytoplasmic;Periplasmic	18	1574.2	Down-regulated	P-value ≤ 0.05		1.33913	-0.133206
PA0432	0.543771	1.02112	sahH	S-adenosyl-L-homocysteine hydrolase	Amino acid biosynthesis and metabolism	Amino acid biosynthesis and metabolism	Cytoplasmic	38	3344.52	Down-regulated			0.264584	-0.0301507
PA4316	0.536633	1.0314	sbcB	exodeoxyribonuclease I	DNA replication, recombination, modification and repair	DNA replication, recombination, modification and repair	Cytoplasmic	6	273.27	Up-regulated			0.270322	0.0446015
PA0283	0.0619028	1.29257	sbp	sulfate-binding protein precursor	Transport of small molecules	Transport of small molecules	Periplasmic;Periplasmic	6	227.76	Down-regulated		Fold change ≥ 1.2	1.20829	-0.370244
PA2443	0.212821	1.0818	sdaA	L-serine dehydratase	Amino acid biosynthesis and metabolism	Amino acid biosynthesis and metabolism	Cytoplasmic;Cytoplasmic	6	324.41	Up-regulated			0.671985	0.11344
PA4484	0.0316452	1.09634	gatB	Glu-tRNA(Gln) amidotransferase subunit B	Translation, post-translational modification, degradation	Translation, post-translational modification, degradation	Cytoplasmic	27	2204.6	Down-regulated	P-value ≤ 0.05		1.49969	-0.132697
PA1584	0.804897	1.02169	sdhB	succinate dehydrogenase (B subunit)	Energy metabolism	Energy metabolism	Cytoplasmic Membrane;Outer Membrane Vesicle	22	1563.91	Up-regulated			0.0942597	0.0309578
PA1581	0.975483	1.01639	sdhC	succinate dehydrogenase (C subunit)	Energy metabolism	Energy metabolism	Cytoplasmic Membrane;Cytoplasmic Membrane;Outer Membrane Vesicle	5	323.96	Down-regulated			0.0107802	-0.0234504
PA4403	0.0916531	1.13896	secA	secretion protein SecA	Bacterial secretion system	Bacterial secretion system	Cytoplasmic;Outer Membrane Vesicle	29	1865.44	Down-regulated			1.03785	-0.187723
PA5128	0.225064	1.10515	secB	secretion protein SecB	Bacterial secretion system	Bacterial secretion system	Cytoplasmic;Outer Membrane Vesicle	13	1589.85	Down-regulated			0.647694	-0.144244
PA3821	0.232374	1.34971	secD	secretion protein SecD	Bacterial secretion system	Bacterial secretion system	Cytoplasmic Membrane;Cytoplasmic Membrane;Outer Membrane Vesicle	5	246.84	Down-regulated		Fold change ≥ 1.2	0.633813	-0.43265
PA4747	0.374027	1.19513	secG	secretion protein SecG	Bacterial secretion system	Bacterial secretion system	Cytoplasmic Membrane;Outer Membrane Vesicle	2	106.95	Down-regulated			0.427097	-0.257166
PA4808	0.599825	1.02928	selA	L-seryl-tRNA(ser) selenium transferase	Translation, post-translational modification, degradation	Translation, post-translational modification, degradation	Cytoplasmic	9	607.99	Up-regulated			0.221976	0.0416285
PA4553	0.228963	1.16033	pilX	type 4 fimbrial biogenesis protein PilX	Motility, Chemotaxis and Attachment	Motility, Chemotaxis and Attachment	Unknown	2	99.55	Down-regulated			0.640235	-0.21453
PA1583	0.0269684	1.0935	sdhA	succinate dehydrogenase (A subunit)	Energy metabolism	Energy metabolism	Cytoplasmic Membrane;Outer Membrane Vesicle	39	3272.25	Up-regulated	P-value ≤ 0.05		1.56914	0.128951
PA0316	0.720451	1.01567	serA	D-3-phosphoglycerate dehydrogenase	Amino acid biosynthesis and metabolism	Amino acid biosynthesis and metabolism	Cytoplasmic;Cytoplasmic	19	1402.11	Up-regulated			0.142396	0.0224379
PA3167	0.404186	1.02759	serC	3-phosphoserine aminotransferase	Amino acid biosynthesis and metabolism	Amino acid biosynthesis and metabolism	Cytoplasmic;Cytoplasmic	12	850.52	Up-regulated			0.393419	0.0392699
PA2612	0.594175	1.01367	serS	seryl-tRNA synthetase	Amino acid biosynthesis and metabolism	Amino acid biosynthesis and metabolism	Cytoplasmic;Cytoplasmic	22	1276.24	Up-regulated			0.226086	0.0195856
PA0169	0.935052	1.00238	siaD	SiaD	Motility, Chemotaxis and Attachment	Motility, Chemotaxis and Attachment	Cytoplasmic	2	55.28	Down-regulated			0.0291641	-0.00342716
PA4001	0.459598	1.11104	sltB1	soluble lytic transglycosylase B	Cell wall / LPS / capsule	Cell wall / LPS / capsule	Cytoplasmic Membrane	6	368.33	Up-regulated			0.337622	0.151908
PA1171	0.542547	1.03581	sltB2	probable transglycolase	Cell wall / LPS / capsule	Cell wall / LPS / capsule	Cytoplasmic Membrane	9	572	Down-regulated			0.265562	-0.0507576
PA2587	0.0346731	1.1566	pqsH	probable FAD-dependent monooxygenase	Quorum sensing	Quorum sensing	Cytoplasmic	14	729.59	Up-regulated	P-value ≤ 0.05		1.46001	0.209896
PA0837	0.693987	1.03365	slyD	peptidyl-prolyl cis-trans isomerase SlyD	Chaperones & heat shock proteins	Chaperones & heat shock proteins	Cytoplasmic	2	288.47	Down-regulated			0.158649	-0.0477471
PA3983	0.00673002	1.08987		conserved hypothetical protein	Hypothetical, unclassified, unknown	Hypothetical, unclassified, unknown	Cytoplasmic Membrane	5	404.34	Up-regulated	P-value ≤ 0.05		2.17198	0.124155
PA3032	0.837066	1.02694	snr1	cytochrome c Snr1	Energy metabolism	Energy metabolism	Unknown (This protein may have multiple localization sites)	2	47.21	Up-regulated			0.0772402	0.0383569
PA4366	0.94237	1.0031	sodB	superoxide dismutase	Adaptation, protection	Adaptation, protection	Periplasmic;Periplasmic	11	867.55	Up-regulated			0.0257787	0.00446953
PA4878	0.0242713	1.08952	brlR	BrlR	Transcriptional regulators	Transcriptional regulators	Cytoplasmic	2	181.14	Up-regulated	P-value ≤ 0.05		1.61491	0.123699
PA5563	0.565364	1.0219	soj	chromosome partitioning protein Soj	Cell division	Cell division	Cytoplasmic Membrane	3	207.95	Down-regulated			0.247672	-0.0312489
PA5258	0.011732	1.08936		hypothetical protein	Hypothetical, unclassified, unknown	Hypothetical, unclassified, unknown	Cytoplasmic Membrane;Outer Membrane Vesicle	18	1322.99	Down-regulated	P-value ≤ 0.05		1.93063	-0.123482
PA4411	0.0135095	1.08783	murC	UDP-N-acetylmuramate--alanine ligase	Cell wall / LPS / capsule	Cell wall / LPS / capsule	Cytoplasmic	8	475.26	Up-regulated	P-value ≤ 0.05		1.86936	0.121449
PA4547	0.00888952	1.08693	pilR	two-component response regulator PilR	Transcriptional regulators	Transcriptional regulators	Cytoplasmic;Cytoplasmic	10	691.94	Up-regulated	P-value ≤ 0.05		2.05112	0.120259
PA4839	0.179159	1.123	speA	arginine decarboxylase (ADC)	Amino acid biosynthesis and metabolism	Amino acid biosynthesis and metabolism	Periplasmic;Unknown (This protein may have multiple localization sites);Unknown (This protein may have multiple localization sites)	14	823.34	Up-regulated			0.746761	0.167355
PA4519	0.299033	1.07667	speC	ornithine decarboxylase	Amino acid biosynthesis and metabolism	Amino acid biosynthesis and metabolism	Cytoplasmic	15	1004.05	Down-regulated			0.524281	-0.106578
PA0654	0.890554	1.02538	speD	S-adenosylmethionine decarboxylase proenzyme	Amino acid biosynthesis and metabolism	Amino acid biosynthesis and metabolism	Cytoplasmic;Cytoplasmic	3	150.88	Up-regulated			0.0503399	0.0361537
PA1687	0.609194	1.03223	speE	spermidine synthase	Amino acid biosynthesis and metabolism	Amino acid biosynthesis and metabolism	Cytoplasmic;Periplasmic	8	459.78	Down-regulated			0.215244	-0.0457693
PA5562	0.338439	1.0497	spoOJ	chromosome partitioning protein Spo0J	Cell division	Cell division	Cytoplasmic	12	793.86	Down-regulated			0.47052	-0.0699828
PA5338	0.229573	1.16206	spoT	guanosine-3',5'-bis(diphosphate) 3'-pyrophosphohydrolase	Adaptation, protection	Adaptation, protection	Cytoplasmic	6	384.41	Up-regulated			0.639079	0.216681
PA0297	0.650592	1.09287	spuA	probable glutamine amidotransferase	Amino acid biosynthesis and metabolism	Amino acid biosynthesis and metabolism	Unknown	4	181.45	Down-regulated			0.186692	-0.12812
PA0298	0.375841	1.06717	spuB	Glutamylpolyamine synthetase	Carbon compound catabolism	Carbon compound catabolism	Cytoplasmic;Cytoplasmic	8	593.82	Down-regulated			0.424996	-0.0937838
PA0299	0.597557	1.01547	spuC	Polyamine:pyruvate transaminase	Carbon compound catabolism	Carbon compound catabolism	Cytoplasmic	15	960.16	Up-regulated			0.223621	0.0221481
PA0300	0.473182	1.05755	spuD	polyamine transport protein	Transport of small molecules	Transport of small molecules	Periplasmic;Periplasmic	15	971.07	Down-regulated			0.324972	-0.0807327
PA0301	0.105161	1.12573	spuE	polyamine transport protein	Transport of small molecules	Transport of small molecules	Periplasmic;Periplasmic;Extracellular	15	841.61	Down-regulated			0.978144	-0.170865
PA0302	0.201528	1.03933	spuF	polyamine transport protein PotG	Transport of small molecules	Transport of small molecules	Cytoplasmic Membrane;Outer Membrane Vesicle	10	642.66	Down-regulated			0.695665	-0.0556571
PA0407	0.0122505	1.08484	gshB	glutathione synthetase	Nucleotide biosynthesis and metabolism	Nucleotide biosynthesis and metabolism	Cytoplasmic	13	809.48	Down-regulated	P-value ≤ 0.05		1.91185	-0.117488
PA4232	0.270457	1.06861	ssb	single-stranded DNA-binding protein	DNA replication, recombination, modification and repair	DNA replication, recombination, modification and repair	Cytoplasmic	11	882.14	Down-regulated			0.567903	-0.0957349
PA5001	0.25918	1.07199	ssg	cell surface-sugar biosynthetic glycosyltransferase, Ssg	Hypothetical, unclassified, unknown	Hypothetical, unclassified, unknown	Cytoplasmic	10	452.63	Up-regulated			0.586398	0.100291
PA4428	0.983681	1.00131	sspA	stringent starvation protein A	Adaptation, protection	Adaptation, protection	Cytoplasmic	5	259.81	Up-regulated			0.00714556	0.00188713
PA4427	0.370083	1.05566	sspB	stringent starvation protein B	Adaptation, protection	Adaptation, protection	Unknown	3	226.78	Down-regulated			0.431701	-0.0781504
PA2991	0.747484	1.01734	sth	soluble pyridine nucleotide transhydrogenase	Nucleotide biosynthesis and metabolism	Nucleotide biosynthesis and metabolism	Cytoplasmic;Cytoplasmic	24	1778.93	Up-regulated			0.126398	0.0248052
PA1585	0.143885	1.09875	sucA	2-oxoglutarate dehydrogenase (E1 subunit)	Amino acid biosynthesis and metabolism	Amino acid biosynthesis and metabolism	Cytoplasmic;Outer Membrane Vesicle	35	2171.39	Down-regulated			0.841984	-0.135859
PA1586	0.793754	1.01578	sucB	dihydrolipoamide succinyltransferase (E2 subunit)	Energy metabolism	Energy metabolism	Cytoplasmic;Outer Membrane Vesicle	28	2880.92	Up-regulated			0.100314	0.0225916
PA1588	0.561382	1.0285	sucC	succinyl-CoA synthetase beta chain	Energy metabolism	Energy metabolism	Cytoplasmic	25	2122.39	Up-regulated			0.250741	0.0405448
PA1589	0.99783	1.00079	sucD	succinyl-CoA synthetase alpha chain	Energy metabolism	Energy metabolism	Cytoplasmic;Outer Membrane Vesicle	17	1466.45	Up-regulated			0.000943547	0.00113543
PA0594	0.353235	1.05156	surA	peptidyl-prolyl cis-trans isomerase SurA	Adaptation, protection	Adaptation, protection	Periplasmic;Periplasmic;Outer Membrane Vesicle	18	1259.34	Down-regulated			0.451936	-0.0725372
PA3625	0.0587393	1.14676	surE	survival protein SurE	Adaptation, protection	Adaptation, protection	Unknown	5	306.12	Down-regulated			1.23107	-0.19756
PA5285	0.266635	1.18147	sutA	SutA	Transcriptional regulators	Transcriptional regulators	Unknown	6	412.7	Down-regulated			0.574083	-0.240581
PA0086	0.0935172	1.15505	tagJ1	TagJ1	Bacterial secretion system	Bacterial secretion system	Cytoplasmic	4	398.5	Down-regulated			1.02911	-0.207954
PA0070	0.0752381	1.1305	tagQ1	TagQ1	Bacterial secretion system	Bacterial secretion system	Unknown;Outer Membrane Vesicle	17	2104.6	Down-regulated			1.12356	-0.176959
PA5364	0.0230607	1.08314		probable two-component response regulator	Transcriptional regulators	Transcriptional regulators	Cytoplasmic;Cytoplasmic	7	447.3	Down-regulated	P-value ≤ 0.05		1.63713	-0.115224
PA2856	0.590469	1.12142	tesA	lysophospholipase A	Fatty acid and phospholipid metabolism	Fatty acid and phospholipid metabolism	Periplasmic;Unknown (This protein may have multiple localization sites);Unknown (This protein may have multiple localization sites);Periplasmic	2	129.17	Up-regulated			0.228803	0.165324
PA3823	0.345949	1.15959	tgt	queuine tRNA-ribosyltransferase	Transcription, RNA processing and degradation	Transcription, RNA processing and degradation	Cytoplasmic;Cytoplasmic	6	510.46	Down-regulated			0.460989	-0.213611
PA3975	0.700298	1.01736	thiD	phosphomethylpyrimidine kinase	Biosynthesis of cofactors, prosthetic groups and carriers	Biosynthesis of cofactors, prosthetic groups and carriers	Periplasmic	4	392.04	Up-regulated			0.154717	0.0248272
PA3976	0.0613156	1.1401	thiE	thiamin-phosphate pyrophosphorylase	Biosynthesis of cofactors, prosthetic groups and carriers	Biosynthesis of cofactors, prosthetic groups and carriers	Unknown	4	289.79	Down-regulated			1.21243	-0.189161
PA0381	0.0908416	1.05681	thiG	thiamine biosynthesis protein, thiazole moiety	Biosynthesis of cofactors, prosthetic groups and carriers	Biosynthesis of cofactors, prosthetic groups and carriers	Cytoplasmic	10	868.82	Down-regulated			1.04172	-0.0797133
PA5495	0.682226	1.04202	thrB	homoserine kinase	Amino acid biosynthesis and metabolism	Amino acid biosynthesis and metabolism	Cytoplasmic	5	344.94	Up-regulated			0.166072	0.0593878
PA0292	0.0110173	1.08193	aguA	agmatine deiminase	Amino acid biosynthesis and metabolism	Amino acid biosynthesis and metabolism	Cytoplasmic	8	714.82	Down-regulated	P-value ≤ 0.05		1.95792	-0.113607
PA4956	0.0245649	1.08193	rhdA	thiosulfate:cyanide sulfurtransferase	Central intermediary metabolism	Central intermediary metabolism	Cytoplasmic;Cytoplasmic	6	460.47	Up-regulated	P-value ≤ 0.05		1.60968	0.113601
PA2744	0.652062	1.02274	thrS	threonyl-tRNA synthetase	Amino acid biosynthesis and metabolism	Amino acid biosynthesis and metabolism	Cytoplasmic;Cytoplasmic	28	1909.54	Up-regulated			0.185711	0.0324404
PA0342	0.201545	1.16285	thyA	thymidylate synthase	Biosynthesis of cofactors, prosthetic groups and carriers	Biosynthesis of cofactors, prosthetic groups and carriers	Cytoplasmic;Cytoplasmic	3	161.36	Down-regulated			0.695627	-0.217671
PA1800	0.599366	1.03383	tig	trigger factor	Cell division	Cell division	Cytoplasmic;Outer Membrane Vesicle	32	3103.18	Up-regulated			0.222308	0.0480039
PA0548	0.0919951	1.09286	tktA	transketolase	Energy metabolism	Energy metabolism	Cytoplasmic	29	2071.38	Up-regulated			1.03624	0.128103
PA0259	0.528304	1.06494	tla3	Tli3	Adaptation, protection	Adaptation, protection	Cytoplasmic	3	157	Down-regulated			0.277116	-0.0907701
PA2654	0.171423	1.26714	tlpQ	probable chemotaxis transducer	Motility, Chemotaxis and Attachment	Motility, Chemotaxis and Attachment	Cytoplasmic Membrane	3	121.37	Down-regulated		Fold change ≥ 1.2	0.76593	-0.341581
PA2962	0.360684	1.09979	tmk	thymidylate kinase	Nucleotide biosynthesis and metabolism	Nucleotide biosynthesis and metabolism	Cytoplasmic	3	201.59	Down-regulated			0.442873	-0.137232
PA0971	0.447984	1.10584	tolA	TolA protein	Transport of small molecules	Transport of small molecules	Unknown;Unknown	3	118.79	Down-regulated			0.348737	-0.145142
PA0972	0.742974	1.01147	tolB	TolB protein	Transport of small molecules	Transport of small molecules	Periplasmic;Periplasmic;Outer Membrane Vesicle	25	1890.18	Down-regulated			0.129026	-0.0164491
PA0969	0.115972	1.27933	tolQ	TolQ protein	Transport of small molecules	Transport of small molecules	Cytoplasmic Membrane;Cytoplasmic Membrane;Outer Membrane Vesicle	7	432.68	Down-regulated		Fold change ≥ 1.2	0.935645	-0.355388
PA3011	0.183631	1.18537	topA	DNA topoisomerase I	DNA replication, recombination, modification and repair	DNA replication, recombination, modification and repair	Cytoplasmic	18	850.57	Down-regulated			0.736054	-0.245337
PA4748	0.322486	1.02863	tpiA	triosephosphate isomerase	Central intermediary metabolism	Central intermediary metabolism	Cytoplasmic	5	394.56	Down-regulated			0.491489	-0.0407262
PA1509	0.2051	1.10143	tplEi	immunity protein, TplEi	Adaptation, protection	Adaptation, protection	Cytoplasmic	2	151.29	Down-regulated			0.688035	-0.139381
PA2832	0.178999	1.11759	tpm	thiopurine methyltransferase	Adaptation, protection	Adaptation, protection	Cytoplasmic	3	129.8	Down-regulated			0.747148	-0.160395
PA3646	0.00786999	1.0819	lpxD	UDP-3-O-[3-hydroxylauroyl] glucosamine N-acyltransferase	Cell wall / LPS / capsule	Cell wall / LPS / capsule	Cytoplasmic	7	641.34	Up-regulated	P-value ≤ 0.05		2.10403	0.113564
PA2199	0.0404321	1.07941		probable dehydrogenase	Putative enzymes	Putative enzymes	Cytoplasmic	8	537.12	Down-regulated	P-value ≤ 0.05		1.39327	-0.110244
PA0157	0.126426	1.1207	triB	Resistance-Nodulation-Cell Division (RND) triclosan efflux membrane fusion protein, TriB	Antibiotic resistance and susceptibility	Antibiotic resistance and susceptibility	Cytoplasmic Membrane	9	443.07	Down-regulated			0.898163	-0.164401
PA0016	0.389718	1.02967	trkA	potassium uptake protein TrkA	Transport of small molecules	Transport of small molecules	Cytoplasmic Membrane	5	239.76	Down-regulated			0.40925	-0.042179
PA3743	0.62054	1.21414	trmD	tRNA (guanine-N1)-methyltransferase	Transcription, RNA processing and degradation	Transcription, RNA processing and degradation	Cytoplasmic;Cytoplasmic	3	169.87	Up-regulated		Fold change ≥ 1.2	0.20723	0.279931
PA2626	0.513831	1.02879	trmU	tRNA methyltransferase	Transcription, RNA processing and degradation	Transcription, RNA processing and degradation	Cytoplasmic	8	451.09	Down-regulated			0.289179	-0.0409489
PA0035	0.0500812	1.14476	trpA	tryptophan synthase alpha chain	Amino acid biosynthesis and metabolism	Amino acid biosynthesis and metabolism	Cytoplasmic	5	318.9	Down-regulated			1.30033	-0.195048
PA0036	0.695273	1.01576	trpB	tryptophan synthase beta chain	Amino acid biosynthesis and metabolism	Amino acid biosynthesis and metabolism	Cytoplasmic;Cytoplasmic	10	521.51	Down-regulated			0.157845	-0.022561
PA0651	0.845746	1.00734	trpC	indole-3-glycerol-phosphate synthase	Amino acid biosynthesis and metabolism	Amino acid biosynthesis and metabolism	Cytoplasmic	5	271.59	Down-regulated			0.0727601	-0.0105463
PA0650	0.103931	1.10771	trpD	anthranilate phosphoribosyltransferase	Amino acid biosynthesis and metabolism	Amino acid biosynthesis and metabolism	Cytoplasmic	2	110.2	Down-regulated			0.983255	-0.147577
PA0609	0.0556677	1.08141	trpE	anthranilate synthetase component I	Biofilm formation	Biofilm formation	Cytoplasmic	13	643.82	Down-regulated			1.2544	-0.112917
PA3977	0.0430535	1.07777	hemL	glutamate-1-semialdehyde 2,1-aminomutase	Biosynthesis of cofactors, prosthetic groups and carriers	Biosynthesis of cofactors, prosthetic groups and carriers	Cytoplasmic;Cytoplasmic	21	1549.17	Down-regulated	P-value ≤ 0.05		1.36599	-0.108054
PA4439	0.661516	1.01585	trpS	tryptophanyl-tRNA synthetase	Amino acid biosynthesis and metabolism	Amino acid biosynthesis and metabolism	Cytoplasmic;Cytoplasmic	10	736.83	Up-regulated			0.17946	0.0226917
PA4742	0.565202	1.05788	truB	tRNA pseudouridine 55 synthase	Transcription, RNA processing and degradation	Transcription, RNA processing and degradation	Cytoplasmic	7	688.4	Up-regulated			0.247796	0.0811793
PA5240	0.201181	1.14869	trxA	thioredoxin	Energy metabolism	Energy metabolism	Cytoplasmic	6	591.59	Down-regulated			0.696413	-0.199989
PA5225	0.0435715	1.07724		hypothetical protein	Hypothetical, unclassified, unknown	Hypothetical, unclassified, unknown	Unknown	5	309.04	Down-regulated	P-value ≤ 0.05		1.3608	-0.107344
PA0937	0.0403886	1.07529		conserved hypothetical protein	Hypothetical, unclassified, unknown	Hypothetical, unclassified, unknown	Cytoplasmic;Cytoplasmic	2	121.72	Down-regulated	P-value ≤ 0.05		1.39374	-0.104724
PA3655	0.905346	1.00512	tsf	elongation factor Ts	Translation, post-translational modification, degradation	Translation, post-translational modification, degradation	Cytoplasmic	26	2352.32	Down-regulated			0.0431852	-0.00736154
PA5025	0.0012128	1.07509	metY	homocysteine synthase	Amino acid biosynthesis and metabolism	Amino acid biosynthesis and metabolism	Cytoplasmic;Cytoplasmic	9	520.88	Down-regulated	P-value ≤ 0.05		2.91621	-0.10446
PA0082	0.663001	1.07692	tssA1	TssA1	Biofilm formation	Biofilm formation	Cytoplasmic	2	111.81	Down-regulated			0.178486	-0.106911
PA5521	0.0385438	1.07431		probable short-chain dehydrogenase	Putative enzymes	Putative enzymes	Cytoplasmic;Cytoplasmic	8	577.45	Down-regulated	P-value ≤ 0.05		1.41405	-0.103412
PA0084	0.0664363	1.20839	tssC1	TssC1	Biofilm formation	Biofilm formation	Cytoplasmic	18	1633.76	Down-regulated		Fold change ≥ 1.2	1.17759	-0.273082
PA0088	0.62689	1.11281	tssF1	TssF1	Biofilm formation	Biofilm formation	Cytoplasmic	2	83.38	Down-regulated			0.202809	-0.154203
PA0080	0.984883	1.00707	tssJ1	TssJ1	Biofilm formation	Biofilm formation	Cytoplasmic Membrane;Outer Membrane Vesicle	3	141.44	Down-regulated			0.00661547	-0.0101699
PA0079	0.332846	1.07711	tssK1	TssK1	Biofilm formation	Biofilm formation	Cytoplasmic	13	768.64	Down-regulated			0.477756	-0.107165
PA0078	0.851039	1.03092	tssL1	TssL1	Biofilm formation	Biofilm formation	Cytoplasmic Membrane	7	353.1	Down-regulated			0.0700504	-0.0439337
PA4265	0.143704	1.02717	tufA	elongation factor Tu	Translation, post-translational modification, degradation	Translation, post-translational modification, degradation	Cytoplasmic;Cytoplasmic	47	5264.73	Down-regulated			0.842532	-0.0386806
PA5117	0.842699	1.02119	typA	regulatory protein TypA	Adaptation, protection	Adaptation, protection	Cytoplasmic Membrane	12	977.87	Up-regulated			0.0743275	0.0302541
PA0668	0.323749	1.02937	tyrZ	tyrosyl-tRNA synthetase 2	Amino acid biosynthesis and metabolism	Amino acid biosynthesis and metabolism	Cytoplasmic;Cytoplasmic	23	1440.1	Down-regulated			0.489792	-0.0417613
PA5065	0.0712702	1.23855	ubiB	ubiquinone biosynthetic protein UbiB	Biosynthesis of cofactors, prosthetic groups and carriers	Biosynthesis of cofactors, prosthetic groups and carriers	Cytoplasmic Membrane;Outer Membrane Vesicle	6	253.07	Down-regulated		Fold change ≥ 1.2	1.14709	-0.308652
PA4472	0.0224664	1.0739	pmbA	PmbA protein	Adaptation, protection	Adaptation, protection	Cytoplasmic;Cytoplasmic	12	923.79	Down-regulated	P-value ≤ 0.05		1.64847	-0.102865
PA0296	0.0319799	1.07369	spuI	Glutamylpolyamine synthetase	Carbon compound catabolism	Carbon compound catabolism	Cytoplasmic;Cytoplasmic;Cytoplasmic	14	840.14	Down-regulated	P-value ≤ 0.05		1.49512	-0.102581
PA5223	0.99033	1.00413	ubiH	ubiH protein	Biosynthesis of cofactors, prosthetic groups and carriers	Biosynthesis of cofactors, prosthetic groups and carriers	Unknown	6	423.42	Down-regulated			0.00422006	-0.0059444
PA0750	0.707161	1.01756	ung	uracil-DNA glycosylase	DNA replication, recombination, modification and repair	DNA replication, recombination, modification and repair	Cytoplasmic	5	260.09	Down-regulated			0.150481	-0.02512
PA4646	0.1854	1.14757	upp	uracil phosphoribosyltransferase	Nucleotide biosynthesis and metabolism	Nucleotide biosynthesis and metabolism	Cytoplasmic	6	369.79	Down-regulated			0.731891	-0.198578
PA3652	0.6488	1.06703	uppS	undecaprenyl pyrophosphate synthetase	Nucleotide biosynthesis and metabolism	Nucleotide biosynthesis and metabolism	Cytoplasmic	2	120.32	Down-regulated			0.187889	-0.0936064
PA5278	0.00674547	1.07067	dapF	diaminopimelate epimerase	Amino acid biosynthesis and metabolism	Amino acid biosynthesis and metabolism	Cytoplasmic;Cytoplasmic	7	565.14	Down-regulated	P-value ≤ 0.05		2.17099	-0.0985189
PA4234	0.071159	1.25756	uvrA	excinuclease ABC subunit A	DNA replication, recombination, modification and repair	DNA replication, recombination, modification and repair	Cytoplasmic	12	507.99	Down-regulated		Fold change ≥ 1.2	1.14777	-0.330627
PA3138	0.0813621	1.12385	uvrB	excinuclease ABC subunit B	DNA replication, recombination, modification and repair	DNA replication, recombination, modification and repair	Cytoplasmic;Cytoplasmic	7	386.74	Down-regulated			1.08958	-0.168448
PA5443	0.605868	1.07489	uvrD	DNA helicase II	DNA replication, recombination, modification and repair	DNA replication, recombination, modification and repair	Cytoplasmic	7	325.04	Down-regulated			0.217622	-0.104183
PA4308	0.0276321	1.07044		conserved hypothetical protein	Hypothetical, unclassified, unknown	Hypothetical, unclassified, unknown	Unknown	13	889.12	Up-regulated	P-value ≤ 0.05		1.55859	0.0982066
PA5051	0.0108063	1.07031	argS	arginyl-tRNA synthetase	Translation, post-translational modification, degradation	Translation, post-translational modification, degradation	Cytoplasmic;Cytoplasmic	25	1884.74	Up-regulated	P-value ≤ 0.05		1.96632	0.0980322
PA0652	0.816631	1.01085	vfr	transcriptional regulator Vfr	Biofilm formation	Biofilm formation	Cytoplasmic;Cytoplasmic	12	835.05	Down-regulated			0.0879743	-0.0155757
PA0091	0.204631	1.07153	vgrG1	VgrG1	Bacterial secretion system	Bacterial secretion system	Cytoplasmic;Extracellular	3	137.41	Down-regulated			0.689029	-0.0996776
PA5011	0.422816	1.07544	waaC	heptosyltransferase I	Cell wall / LPS / capsule	Cell wall / LPS / capsule	Cytoplasmic	3	152.14	Up-regulated			0.373848	0.104926
PA5012	0.298237	1.06031	waaF	heptosyltransferase II	Cell wall / LPS / capsule	Cell wall / LPS / capsule	Cytoplasmic	2	199.96	Up-regulated			0.525439	0.084488
PA5038	0.00755279	1.06876	aroB	3-dehydroquinate synthase	Amino acid biosynthesis and metabolism	Amino acid biosynthesis and metabolism	Cytoplasmic;Cytoplasmic	7	753.89	Down-regulated	P-value ≤ 0.05		2.12189	-0.0959369
PA3751	0.0250912	1.05815	purT	phosphoribosylglycinamide formyltransferase 2	Amino acid biosynthesis and metabolism	Amino acid biosynthesis and metabolism	Cytoplasmic Membrane;Cytoplasmic Membrane	12	827.26	Up-regulated	P-value ≤ 0.05		1.60048	0.081542
PA5004	0.0560924	1.08626	wapH	WapH	Putative enzymes	Putative enzymes	Cytoplasmic	10	670.79	Up-regulated			1.2511	0.119368
PA5008	0.163086	1.22435	wapP	WapP	Putative enzymes	Putative enzymes	Cytoplasmic	2	143.45	Up-regulated		Fold change ≥ 1.2	0.787584	0.29202
PA3159	0.41284	1.02168	wbpA	UDP-N-acetyl-d-glucosamine 6-Dehydrogenase	Cell wall / LPS / capsule	Cell wall / LPS / capsule	Cytoplasmic;Outer Membrane Vesicle	32	2426.84	Down-regulated			0.384218	-0.03095
PA3158	0.804655	1.00788	wbpB	UDP-2-acetamido-2-deoxy-d-glucuronic acid 3-dehydrogenase, WbpB	Cell wall / LPS / capsule	Cell wall / LPS / capsule	Cytoplasmic	12	1101.77	Down-regulated			0.0943903	-0.0113285
PA3156	0.276701	1.03711	wbpD	UDP-2-acetamido-3-amino-2,3-dideoxy-d-glucuronic acid N-acetyltransferase, WbpD	Cell wall / LPS / capsule	Cell wall / LPS / capsule	Cytoplasmic;Cytoplasmic	3	341.89	Down-regulated			0.557989	-0.0525696
PA3155	0.619299	1.01507	wbpE	UDP-2-acetamido-2-dideoxy-d-ribo-hex-3-uluronic acid transaminase, wbpE	Cell wall / LPS / capsule	Cell wall / LPS / capsule	Cytoplasmic	16	1323.52	Down-regulated			0.2081	-0.0215742
PA3150	0.0751262	1.08594	wbpG	LPS biosynthesis protein WbpG	Cell wall / LPS / capsule	Cell wall / LPS / capsule	Cytoplasmic;Outer Membrane Vesicle	13	874.41	Down-regulated			1.12421	-0.118943
PA3149	0.2111	1.08463	wbpH	probable glycosyltransferase WbpH	Cell wall / LPS / capsule	Cell wall / LPS / capsule	Cytoplasmic	5	204.93	Up-regulated			0.675512	0.1172
PA3148	0.656118	1.01688	wbpI	UDP-N-acetylglucosamine 2-epimerase WbpI	Cell wall / LPS / capsule	Cell wall / LPS / capsule	Cytoplasmic	14	1482.49	Up-regulated			0.183018	0.0241524
PA3141	0.323845	1.08207	wbpM	nucleotide sugar epimerase/dehydratase WbpM	Cell wall / LPS / capsule	Cell wall / LPS / capsule	Cytoplasmic Membrane;Outer Membrane Vesicle	4	193.9	Down-regulated			0.489663	-0.1138
PA0949	0.190224	1.18913	wrbA	Trp repressor binding protein WrbA	Transcription, RNA processing and degradation	Transcription, RNA processing and degradation	Unknown;Periplasmic	3	161.49	Down-regulated			0.720734	-0.249905
PA3708	0.467362	1.05835	wspA	probable chemotaxis transducer	Motility, Chemotaxis and Attachment	Motility, Chemotaxis and Attachment	Cytoplasmic Membrane;Outer Membrane;Outer Membrane Vesicle	6	493.57	Down-regulated			0.330347	-0.0818176
PA1750	0.000469337	1.09157		phospho-2-dehydro-3-deoxyheptonate aldolase	Quorum sensing	Quorum sensing	Cytoplasmic;Cytoplasmic	14	1233.79	Up-regulated	P-value ≤ 0.05		3.32852	0.126405
PA4352	0.0479831	1.05483		conserved hypothetical protein	Hypothetical, unclassified, unknown	Hypothetical, unclassified, unknown	Cytoplasmic;Outer Membrane Vesicle	22	1998.55	Up-regulated	P-value ≤ 0.05		1.31891	0.0770116
PA3160	0.863999	1.03237	wzz	O-antigen chain length regulator	Cell wall / LPS / capsule	Cell wall / LPS / capsule	Cytoplasmic Membrane;Outer Membrane Vesicle	2	81.14	Down-regulated			0.0634868	-0.0459568
PA0938	0.158804	1.09457	wzz2	Wzz2	Hypothetical, unclassified, unknown	Hypothetical, unclassified, unknown	Cytoplasmic Membrane;Outer Membrane Vesicle	12	690.36	Down-regulated			0.799139	-0.130358
PA3104	0.278953	1.19732	xcpP	secretion protein XcpP	Bacterial secretion system	Bacterial secretion system	Cytoplasmic Membrane;Cytoplasmic Membrane	3	191.38	Up-regulated			0.554469	0.259805
PA3105	0.200918	1.08787	xcpQ	general secretion pathway protein D	Bacterial secretion system	Bacterial secretion system	Outer Membrane;Outer Membrane	16	1402.57	Up-regulated			0.69698	0.121502
PA3849	0.00764313	1.05094		conserved hypothetical protein	Hypothetical, unclassified, unknown	Hypothetical, unclassified, unknown	Cytoplasmic	7	662.36	Down-regulated	P-value ≤ 0.05		2.11673	-0.0716737
PA3101	0.987433	1.00249	xcpT	general secretion pathway protein G	Bacterial secretion system	Bacterial secretion system	Cytoplasmic Membrane;Cytoplasmic Membrane	5	311.54	Up-regulated			0.00549231	0.00359044
PA0897	0.048299	1.05056	aruG	subunit II of arginine N2-succinyltransferase = ornithine N2-succinyltransferase	Amino acid biosynthesis and metabolism	Amino acid biosynthesis and metabolism	Cytoplasmic	18	1186.72	Up-regulated	P-value ≤ 0.05		1.31606	0.0711651
PA4356	0.97909	1.00197	xenB	xenobiotic reductase	Adaptation, protection	Adaptation, protection	Cytoplasmic	6	501.05	Down-regulated			0.00917722	-0.00283389
PA3777	0.884743	1.00405	xseA	exodeoxyribonuclease VII large subunit	DNA replication, recombination, modification and repair	DNA replication, recombination, modification and repair	Cytoplasmic	5	165.74	Up-regulated			0.0531827	0.00583593
PA2545	0.176285	1.01236	xthA	exodeoxyribonuclease III	DNA replication, recombination, modification and repair	DNA replication, recombination, modification and repair	Cytoplasmic	12	497.58	Down-regulated			0.753785	-0.0177177
PA1119	0.421646	1.07057	yfiB	YfiB	Cell wall / LPS / capsule	Cell wall / LPS / capsule	Outer Membrane	6	299.18	Down-regulated			0.375052	-0.0983762
PA4417	0.0446322	1.03707	murE	UDP-N-acetylmuramoylalanyl-D-glutamate-2, 6-diaminopimelate ligase	Cell wall / LPS / capsule	Cell wall / LPS / capsule	Cytoplasmic	16	1137.32	Up-regulated	P-value ≤ 0.05		1.35035	0.0525086
PA3633	0.904649	1.01973	ygbP	4-diphosphocytidyl-2-C-methylerythritol synthase	Biosynthesis of cofactors, prosthetic groups and carriers	Biosynthesis of cofactors, prosthetic groups and carriers	Cytoplasmic	2	145.88	Down-regulated			0.0435198	-0.0281932
PA0933	0.559415	1.1026	ygcA	probable RNA methyltransferase	Translation, post-translational modification, degradation	Translation, post-translational modification, degradation	Cytoplasmic	2	66.23	Down-regulated			0.252266	-0.140906
PA5193	0.625651	1.01934	yrfI	heat shock protein HSP33	Chaperones & heat shock proteins	Chaperones & heat shock proteins	Cytoplasmic	7	396.81	Down-regulated			0.203668	-0.0276402
PA1528	0.964442	1.00285	zipA	cell division protein ZipA	Cell division	Cell division	Cytoplasmic Membrane;Outer Membrane Vesicle	9	843.43	Down-regulated			0.0157239	-0.00411086
PA5498	0.689377	1.04334	znuA	ZnuA	Motility, Chemotaxis and Attachment	Motility, Chemotaxis and Attachment	Periplasmic	2	88.77	Down-regulated			0.161543	-0.0612052
PA3183	0.44389	1.05802	zwf	glucose-6-phosphate 1-dehydrogenase	Carbon compound catabolism	Carbon compound catabolism	Cytoplasmic	12	757.6	Up-regulated			0.352725	0.0813634

## Sheet: Table S2
Table S2: PseudoCAP pathway enrichment analysis of proteins differentially expressed in P. aeruginosa PAO1 biofilms formed on surfaces pre-adsorbed with albumin
C: Category value (PseudoCAP function class)	N: Total size	N: Selection size	N: Category size	N: Intersection size	N: Enrichment factor	N: P value	N: Benj. Hoch. FDR
Quorum sensing	1986	409	28	12	2.081	0.0042159	0.026935
Biofilm formation	1986	409	45	19	2.0502	0.00048771	0.010732
Motility. Chemotaxis and Attachment	1986	409	74	25	1.6405	0.0026724	0.024942
Energy metabolism	1986	409	68	19	1.3568	0.037277	0.13047
Central intermediary metabolism	1986	409	47	13	1.3431	0.066199	0.13743
Putative enzymes	1986	409	166	43	1.2578	0.016883	0.078789
Biosynthesis of cofactors. prosthetic groups and carriers	1986	409	68	15	1.0711	0.11289	0.13743
Hypothetical. unclassified. unknown	1986	409	509	106	1.0112	0.049964	0.13743
Carbon compound catabolism	1986	409	82	17	1.0067	0.11038	0.13743
Transport of small molecules	1986	409	113	23	0.98834	0.095387	0.13743
Adaptation. protection	1986	409	91	18	0.96048	0.10482	0.13743
Amino acid biosynthesis and metabolism	1986	409	193	37	0.93089	0.066773	0.13743
Cell wall / LPS / capsule	1986	409	54	10	0.89921	0.13019	0.15189
Transcriptional regulators	1986	409	89	16	0.87294	0.091431	0.13743
Translation. post-translational modification. degradation	1986	409	84	13	0.75148	0.057464	0.13743
Nucleotide biosynthesis and metabolism	1986	409	48	7	0.70813	0.090296	0.13743
DNA replication. recombination. modification and repair	1986	409	42	4	0.46245	0.030646	0.12259
Cell division	1986	409	21	2	0.46245	0.11083	0.13743
Bacterial secretion system	1986	409	22	2	0.44143	0.096659	0.13743
Membrane proteins	1986	409	24	2	0.40465	0.072573	0.13743
Fatty acid and phospholipid metabolism	1986	409	24	2	0.40465	0.072573	0.13743
Transcription. RNA processing and degradation	1986	409	41	1	0.11843	0.00076657	0.010732
Chaperones & heat shock proteins	1986	409	23	0	0	0.0048099	0.026935
Secreted Factors (toxins. enzymes. alginate)	1986	409	10	0	0	0.099075	0.13743
